# Supplementary material for: Genome-Scale Data Call for a Taxonomic Rearrangement of Geodermatophilaceae
Source: Front Microbiol. 2017 Dec 19;8:2501. doi: 10.3389/fmicb.2017.02501 (PMC5742155; doi:10.3389/fmicb.2017.02501)
Supplement: Supplementary file 1 [file Table_1.xls]

## Sheet: preamble
Genome-scale data call for a taxonomic rearrangement of Geodermatophilaceae
Maria del Carmen Montero-Calasanz1,2*, Jan P. Meier-Kolthoff2, Dao-Feng Zhang3, Adnan Yaramis1,4, Manfred Rohde5, Tanja Woyke6, Nikos C. Kyrpides6, Peter Schumann2, Wen-Jun Li3*, Markus Göker2*
1School of Biology, Newcastle University, Ridley Building, Newcastle upon Tyne, NE1 7RU, United Kingdom.
2Leibniz Institute DSMZ – German Collection of Microorganisms and Cell Cultures, Inhoffenstraße 7B, 38124 Braunschweig, Germany.
3State Key Laboratory of Biocontrol and Guangdong Provincial Key Laboratory of Plant Resources, School of Life Sciences, Sun Yat-Sen University, Guangzhou, 510275, China.
4Department of Biotechnology, Middle East Technical University, 06800 Ankara, Turkey.
5Central Facility for Microscopy, HZI – Helmholtz Centre for Infection Research Inhoffenstraße 7, 38124 Braunschweig, Germany
6Department of Energy Joint Genome Institute, Walnut Creek, CA, USA.
*Corresponding authors:
maria.montero-calasanz@ncl.ac.uk
liwenjun3@mail.sysu.edu.cn
markus.goeker@dsmz.de
Supplementary Table S1. Phenotypic features of strain YIM M13156T and species beloging to the family Geodermatophilaceae.
G. , Geodermatophilus; B., Blastococcus; M., Modestobacter; C., Cryptosporangium; S., Sporichthya; 1, negative reaction; 2, positive reaction; 0, ambiguous; ?, no determined; #, selected for further analysis.
Numbers in square brackets refer to the list of references.
C. arvum DSM 44712T and S. polymorpha DSM 43042T were used as outgroups.

## Sheet: data
Character	G. sp. YIM M13156T	G. africanus DSM 45422T	G. amargosae DSM 46136T	G. aquaeductus DSM 46834T	G. arenarius DSM 45418T	G. brasiliensis DSM 44526T	G. bullaregiensis DSM 46841T	G. dictyosporus DSM 43161T	G. nigrescens DSM 45408T	G. normandii DSM 45417T	G. obscurus DSM 43160T	G. poikilotrophus DSM 44209T	G. pulveris DSM 46839T	G. ruber DSM 45317T	G. sabuli DSM 46844T	G. saharensis DSM 45423T	G. siccatus DSM 45419T	G. soli DSM 45843T	G. taihuensis DSM 45962T	G. telluris DSM 45421T	G. terrae DSM 45844T	G. tzadiensis DSM 45416T	B. aggregatus DSM 4725T	B. capsensis DSM 46835T	B. colisei DSM 46837T	B. endophyticus DSM 45413T	B. jejuensis DSM 19597T	B. saxobsidens DSM 44509T	M. caceresii DSM 101691T	M. lapidis DSM 100206T	M. marinus DSM 45201T	M. multiseptatus DSM 44406T	M. muralis DSM 100205T	M. roseus DSM 45764T	M. versicolor DSM 16678T	C.arvum DSM 44712T	S. polymorpha DSM 43042T
Biolog::Dextrin	2 [21]	1 [10]	2 [11]	2 [19]	2 [4]	2 [15]	0 [18]	1 [17]	2 [25]	2 [5]	2 [26]	2 [14]	0 [20]	2 [27]	0 [16]	2 [7]	2 [8]	2 [30]	2 [31]	2 [9]	2 [33]	2 [6]	?	?	?	?	?	?	?	?	?	?	?	?	?	?	?
Biolog::D-Maltose	2 [21]	0 [10]	0 [11]	2 [19]	2 [4]	2 [15]	2 [18]	2 [17]	2 [25]	2 [5]	2 [26]	2 [14]	1 [20]	2 [27]	2 [16]	2 [7]	2 [8]	2 [30]	2 [31]	2 [9]	2 [33]	2 [6]	?	?	?	?	?	?	?	?	?	?	?	?	?	?	?
Biolog::D-Trehalose	2 [21]	1 [10]	1 [11]	2 [19]	2 [4]	2 [15]	2 [18]	2 [17]	2 [25]	2 [5]	2 [26]	2 [14]	2 [20]	1 [27]	2 [16]	2 [7]	2 [8]	2 [30]	2 [31]	2 [9]	2 [33]	2 [6]	?	?	?	?	?	?	?	?	?	?	?	?	?	?	?
Biolog::D-Cellobiose	2 [21]	1 [10]	0 [11]	2 [19]	2 [4]	2 [15]	1 [18]	2 [17]	2 [25]	2 [5]	2 [26]	2 [14]	0 [20]	2 [27]	2 [16]	2 [7]	0 [8]	2 [30]	2 [31]	2 [9]	2 [33]	2 [6]	?	?	?	?	?	?	?	?	?	?	?	?	?	?	?
Biolog::beta-Gentiobiose	1 [21]	0 [10]	0 [11]	0 [19]	2 [4]	1 [15]	1 [18]	2 [17]	0 [25]	1 [5]	1 [26]	1 [14]	1 [20]	2 [27]	2 [16]	2 [7]	0 [8]	0 [30]	1 [31]	0 [9]	2 [33]	2 [6]	?	?	?	?	?	?	?	?	?	?	?	?	?	?	?
Biolog::Sucrose	2 [21]	0 [10]	2 [11]	2 [19]	2 [4]	2 [15]	2 [18]	2 [17]	2 [25]	2 [5]	2 [26]	2 [14]	0 [20]	2 [27]	2 [16]	2 [7]	2 [8]	2 [30]	2 [31]	2 [9]	2 [33]	2 [6]	?	?	?	?	?	?	?	?	?	?	?	?	?	?	?
Biolog::Turanose	2 [21]	0 [10]	2 [11]	2 [19]	2 [4]	2 [15]	1 [18]	2 [17]	2 [25]	2 [5]	2 [26]	0 [14]	2 [20]	2 [27]	0 [16]	2 [7]	0 [8]	2 [30]	2 [31]	2 [9]	2 [33]	2 [6]	?	?	?	?	?	?	?	?	?	?	?	?	?	?	?
Biolog::Stachyose	0 [21]	0 [10]	0 [11]	0 [19]	0 [4]	0 [15]	0 [18]	1 [17]	1 [25]	0 [5]	1 [26]	2 [14]	0 [20]	2 [27]	2 [16]	0 [7]	0 [8]	2 [30]	1 [31]	0 [9]	0 [33]	2 [6]	?	?	?	?	?	?	?	?	?	?	?	?	?	?	?
Biolog::pH 6	2 [21]	2 [10]	2 [11]	2 [19]	2 [4]	2 [15]	0 [18]	0 [17]	2 [25]	2 [5]	2 [26]	2 [14]	1 [20]	2 [27]	2 [16]	2 [7]	2 [8]	1 [30]	2 [31]	2 [9]	1 [33]	2 [6]	?	?	?	?	?	?	?	?	?	?	?	?	?	?	?
Biolog::pH 5	1 [21]	1 [10]	1 [11]	1 [19]	2 [4]	2 [15]	0 [18]	0 [17]	0 [25]	1 [5]	2 [26]	0 [14]	2 [20]	2 [27]	1 [16]	0 [7]	0 [8]	0 [30]	2 [31]	0 [9]	0 [33]	0 [6]	?	?	?	?	?	?	?	?	?	?	?	?	?	?	?
Biolog::D-Raffinose	0 [21]	0 [10]	0 [11]	1 [19]	0 [4]	0 [15]	2 [18]	1 [17]	0 [25]	0 [5]	0 [26]	0 [14]	0 [20]	1 [27]	2 [16]	0 [7]	0 [8]	2 [30]	1 [31]	0 [9]	0 [33]	2 [6]	?	?	?	?	?	?	?	?	?	?	?	?	?	?	?
Biolog::alpha-D-Lactose	0 [21]	0 [10]	1 [11]	0 [19]	2 [4]	2 [15]	1 [18]	2 [17]	1 [25]	0 [5]	0 [26]	1 [14]	0 [20]	0 [27]	2 [16]	2 [7]	0 [8]	2 [30]	1 [31]	0 [9]	2 [33]	0 [6]	?	?	?	?	?	?	?	?	?	?	?	?	?	?	?
Biolog::D-Melibiose	0 [21]	0 [10]	2 [11]	0 [19]	0 [4]	1 [15]	2 [18]	1 [17]	1 [25]	1 [5]	0 [26]	0 [14]	0 [20]	0 [27]	2 [16]	1 [7]	0 [8]	2 [30]	2 [31]	0 [9]	0 [33]	2 [6]	?	?	?	?	?	?	?	?	?	?	?	?	?	?	?
Biolog::beta-Methyl-D-Glucoside	2 [21]	0 [10]	2 [11]	0 [19]	1 [4]	0 [15]	1 [18]	1 [17]	1 [25]	1 [5]	0 [26]	0 [14]	0 [20]	2 [27]	2 [16]	0 [7]	0 [8]	1 [30]	0 [31]	0 [9]	1 [33]	1 [6]	?	?	?	?	?	?	?	?	?	?	?	?	?	?	?
Biolog::D-Salicin	1 [21]	0 [10]	0 [11]	0 [19]	2 [4]	2 [15]	2 [18]	2 [17]	2 [25]	1 [5]	1 [26]	0 [14]	1 [20]	0 [27]	1 [16]	2 [7]	0 [8]	2 [30]	2 [31]	2 [9]	1 [33]	2 [6]	?	?	?	?	?	?	?	?	?	?	?	?	?	?	?
Biolog::N-acetyl-D-Glucosamine	2 [21]	0 [10]	0 [11]	0 [19]	2 [4]	2 [15]	1 [18]	1 [17]	2 [25]	1 [5]	0 [26]	0 [14]	0 [20]	1 [27]	2 [16]	0 [7]	0 [8]	2 [30]	2 [31]	0 [9]	1 [33]	0 [6]	?	?	?	?	?	?	?	?	?	?	?	?	?	?	?
Biolog::N-acetyl-beta-D-Mannosamine	1 [21]	0 [10]	1 [11]	0 [19]	0 [4]	2 [15]	1 [18]	1 [17]	1 [25]	1 [5]	0 [26]	1 [14]	0 [20]	0 [27]	2 [16]	0 [7]	0 [8]	0 [30]	2 [31]	0 [9]	0 [33]	0 [6]	?	?	?	?	?	?	?	?	?	?	?	?	?	?	?
Biolog::N-acetyl-D-Galactosamine	0 [21]	0 [10]	1 [11]	0 [19]	0 [4]	2 [15]	1 [18]	1 [17]	1 [25]	0 [5]	0 [26]	0 [14]	0 [20]	0 [27]	2 [16]	0 [7]	0 [8]	0 [30]	0 [31]	0 [9]	0 [33]	1 [6]	?	?	?	?	?	?	?	?	?	?	?	?	?	?	?
Biolog::N-acetyl-Neuraminic acid	0 [21]	0 [10]	0 [11]	0 [19]	0 [4]	0 [15]	0 [18]	0 [17]	0 [25]	0 [5]	0 [26]	0 [14]	0 [20]	0 [27]	1 [16]	0 [7]	0 [8]	0 [30]	0 [31]	0 [9]	0 [33]	0 [6]	?	?	?	?	?	?	?	?	?	?	?	?	?	?	?
Biolog::1% NaCl	2 [21]	2 [10]	1 [11]	2 [19]	2 [4]	2 [15]	0 [18]	1 [17]	2 [25]	2 [5]	2 [26]	2 [14]	2 [20]	2 [27]	1 [16]	2 [7]	0 [8]	1 [30]	2 [31]	2 [9]	2 [33]	2 [6]	?	?	?	?	?	?	?	?	?	?	?	?	?	?	?
Biolog::4% NaCl	2 [21]	2 [10]	1 [11]	0 [19]	0 [4]	0 [15]	0 [18]	1 [17]	2 [25]	0 [5]	1 [26]	0 [14]	0 [20]	2 [27]	0 [16]	2 [7]	0 [8]	0 [30]	2 [31]	2 [9]	0 [33]	1 [6]	?	?	?	?	?	?	?	?	?	?	?	?	?	?	?
Biolog::8% NaCl	0 [21]	2 [10]	1 [11]	0 [19]	0 [4]	0 [15]	0 [18]	0 [17]	0 [25]	0 [5]	1 [26]	0 [14]	2 [20]	0 [27]	1 [16]	0 [7]	0 [8]	0 [30]	0 [31]	0 [9]	0 [33]	0 [6]	?	?	?	?	?	?	?	?	?	?	?	?	?	?	?
Biolog::D-Glucose	2 [21]	1 [10]	1 [11]	2 [19]	2 [4]	2 [15]	2 [18]	2 [17]	2 [25]	2 [5]	2 [26]	2 [14]	2 [20]	2 [27]	2 [16]	2 [7]	2 [8]	2 [30]	2 [31]	2 [9]	2 [33]	2 [6]	?	?	?	?	?	?	?	?	?	?	?	?	?	?	?
Biolog::D-Mannose	2 [21]	0 [10]	1 [11]	1 [19]	2 [4]	2 [15]	2 [18]	2 [17]	2 [25]	2 [5]	2 [26]	2 [14]	2 [20]	0 [27]	2 [16]	2 [7]	2 [8]	2 [30]	0 [31]	2 [9]	2 [33]	2 [6]	?	?	?	?	?	?	?	?	?	?	?	?	?	?	?
Biolog::D-Fructose	2 [21]	0 [10]	1 [11]	2 [19]	2 [4]	2 [15]	1 [18]	2 [17]	2 [25]	2 [5]	2 [26]	2 [14]	2 [20]	2 [27]	2 [16]	2 [7]	2 [8]	2 [30]	2 [31]	2 [9]	2 [33]	2 [6]	?	?	?	?	?	?	?	?	?	?	?	?	?	?	?
Biolog::D-Galactose	2 [21]	0 [10]	1 [11]	2 [19]	2 [4]	0 [15]	2 [18]	2 [17]	1 [25]	2 [5]	2 [26]	2 [14]	2 [20]	2 [27]	0 [16]	2 [7]	2 [8]	1 [30]	0 [31]	2 [9]	2 [33]	2 [6]	?	?	?	?	?	?	?	?	?	?	?	?	?	?	?
Biolog::3-O-Methyl-D-Glucose	0 [21]	0 [10]	0 [11]	1 [19]	2 [4]	1 [15]	1 [18]	2 [17]	1 [25]	1 [5]	0 [26]	0 [14]	0 [20]	0 [27]	2 [16]	0 [7]	0 [8]	1 [30]	1 [31]	0 [9]	1 [33]	0 [6]	?	?	?	?	?	?	?	?	?	?	?	?	?	?	?
Biolog::D-Fucose	0 [21]	0 [10]	0 [11]	2 [19]	2 [4]	1 [15]	2 [18]	2 [17]	0 [25]	1 [5]	1 [26]	0 [14]	0 [20]	1 [27]	1 [16]	0 [7]	0 [8]	0 [30]	1 [31]	0 [9]	0 [33]	0 [6]	?	?	?	?	?	?	?	?	?	?	?	?	?	?	?
Biolog::L-Fucose	0 [21]	0 [10]	2 [11]	0 [19]	0 [4]	0 [15]	1 [18]	1 [17]	1 [25]	0 [5]	1 [26]	1 [14]	0 [20]	2 [27]	1 [16]	0 [7]	0 [8]	0 [30]	0 [31]	0 [9]	0 [33]	2 [6]	?	?	?	?	?	?	?	?	?	?	?	?	?	?	?
Biolog::L-Rhamnose	0 [21]	0 [10]	0 [11]	2 [19]	2 [4]	2 [15]	2 [18]	2 [17]	2 [25]	2 [5]	0 [26]	2 [14]	0 [20]	0 [27]	2 [16]	2 [7]	0 [8]	2 [30]	0 [31]	2 [9]	2 [33]	2 [6]	?	?	?	?	?	?	?	?	?	?	?	?	?	?	?
Biolog::Inosine	2 [21]	0 [10]	0 [11]	0 [19]	0 [4]	1 [15]	0 [18]	1 [17]	1 [25]	2 [5]	0 [26]	0 [14]	1 [20]	2 [27]	0 [16]	2 [7]	0 [8]	2 [30]	2 [31]	0 [9]	0 [33]	2 [6]	?	?	?	?	?	?	?	?	?	?	?	?	?	?	?
Biolog::1% Sodium Lactate	1 [21]	2 [10]	1 [11]	2 [19]	2 [4]	2 [15]	0 [18]	0 [17]	2 [25]	0 [5]	1 [26]	0 [14]	0 [20]	2 [27]	0 [16]	2 [7]	2 [8]	1 [30]	2 [31]	2 [9]	2 [33]	0 [6]	?	?	?	?	?	?	?	?	?	?	?	?	?	?	?
Biolog::Fusidic acid	0 [21]	2 [10]	2 [11]	0 [19]	0 [4]	0 [15]	0 [18]	1 [17]	0 [25]	0 [5]	0 [26]	0 [14]	2 [20]	0 [27]	1 [16]	0 [7]	0 [8]	0 [30]	0 [31]	0 [9]	0 [33]	0 [6]	?	?	?	?	?	?	?	?	?	?	?	?	?	?	?
Biolog::D-Serine #2	0 [21]	2 [10]	2 [11]	0 [19]	0 [4]	0 [15]	0 [18]	0 [17]	0 [25]	1 [5]	2 [26]	0 [14]	2 [20]	0 [27]	0 [16]	0 [7]	0 [8]	0 [30]	0 [31]	0 [9]	0 [33]	0 [6]	?	?	?	?	?	?	?	?	?	?	?	?	?	?	?
Biolog::D-Sorbitol	0 [21]	0 [10]	1 [11]	2 [19]	0 [4]	1 [15]	1 [18]	2 [17]	0 [25]	0 [5]	2 [26]	2 [14]	1 [20]	0 [27]	2 [16]	2 [7]	2 [8]	1 [30]	1 [31]	2 [9]	1 [33]	2 [6]	?	?	?	?	?	?	?	?	?	?	?	?	?	?	?
Biolog::D-Mannitol	2 [21]	0 [10]	1 [11]	0 [19]	0 [4]	2 [15]	1 [18]	1 [17]	1 [25]	0 [5]	2 [26]	2 [14]	2 [20]	0 [27]	2 [16]	2 [7]	2 [8]	2 [30]	2 [31]	2 [9]	2 [33]	2 [6]	?	?	?	?	?	?	?	?	?	?	?	?	?	?	?
Biolog::D-arabitol	0 [21]	0 [10]	0 [11]	1 [19]	0 [4]	1 [15]	2 [18]	0 [17]	1 [25]	0 [5]	2 [26]	0 [14]	0 [20]	0 [27]	0 [16]	2 [7]	2 [8]	0 [30]	2 [31]	2 [9]	0 [33]	0 [6]	?	?	?	?	?	?	?	?	?	?	?	?	?	?	?
Biolog::myo-Inositol	1 [21]	0 [10]	1 [11]	0 [19]	2 [4]	0 [15]	0 [18]	1 [17]	0 [25]	0 [5]	2 [26]	2 [14]	2 [20]	0 [27]	0 [16]	0 [7]	2 [8]	0 [30]	1 [31]	0 [9]	0 [33]	0 [6]	?	?	?	?	?	?	?	?	?	?	?	?	?	?	?
Biolog::Glycerol	2 [21]	0 [10]	0 [11]	2 [19]	2 [4]	2 [15]	0 [18]	2 [17]	0 [25]	2 [5]	2 [26]	2 [14]	2 [20]	0 [27]	0 [16]	0 [7]	2 [8]	2 [30]	2 [31]	2 [9]	2 [33]	2 [6]	?	?	?	?	?	?	?	?	?	?	?	?	?	?	?
Biolog::D-Glucose-6-phosphate	1 [21]	0 [10]	0 [11]	0 [19]	0 [4]	1 [15]	1 [18]	2 [17]	2 [25]	1 [5]	0 [26]	0 [14]	0 [20]	0 [27]	0 [16]	0 [7]	0 [8]	0 [30]	0 [31]	0 [9]	1 [33]	0 [6]	?	?	?	?	?	?	?	?	?	?	?	?	?	?	?
Biolog::D-Fructose-6-phosphate	0 [21]	1 [10]	1 [11]	2 [19]	0 [4]	0 [15]	1 [18]	1 [17]	2 [25]	1 [5]	2 [26]	1 [14]	1 [20]	2 [27]	2 [16]	0 [7]	2 [8]	0 [30]	0 [31]	0 [9]	0 [33]	0 [6]	?	?	?	?	?	?	?	?	?	?	?	?	?	?	?
Biolog::D-aspartic acid	0 [21]	0 [10]	0 [11]	0 [19]	0 [4]	0 [15]	1 [18]	1 [17]	0 [25]	0 [5]	0 [26]	0 [14]	0 [20]	0 [27]	2 [16]	0 [7]	0 [8]	0 [30]	0 [31]	0 [9]	0 [33]	0 [6]	?	?	?	?	?	?	?	?	?	?	?	?	?	?	?
Biolog::D-Serine #1	0 [21]	0 [10]	0 [11]	0 [19]	0 [4]	0 [15]	0 [18]	0 [17]	0 [25]	0 [5]	0 [26]	0 [14]	0 [20]	2 [27]	2 [16]	0 [7]	0 [8]	0 [30]	0 [31]	0 [9]	0 [33]	0 [6]	?	?	?	?	?	?	?	?	?	?	?	?	?	?	?
Biolog::Troleandomycin	0 [21]	2 [10]	2 [11]	0 [19]	0 [4]	0 [15]	0 [18]	0 [17]	0 [25]	0 [5]	0 [26]	0 [14]	2 [20]	0 [27]	0 [16]	0 [7]	0 [8]	0 [30]	0 [31]	0 [9]	0 [33]	0 [6]	?	?	?	?	?	?	?	?	?	?	?	?	?	?	?
Biolog::Rifamycin SV	0 [21]	2 [10]	2 [11]	2 [19]	2 [4]	0 [15]	2 [18]	0 [17]	2 [25]	2 [5]	2 [26]	2 [14]	2 [20]	1 [27]	2 [16]	2 [7]	0 [8]	1 [30]	0 [31]	0 [9]	0 [33]	2 [6]	?	?	?	?	?	?	?	?	?	?	?	?	?	?	?
Biolog::Minocycline	0 [21]	2 [10]	2 [11]	0 [19]	0 [4]	0 [15]	0 [18]	0 [17]	0 [25]	1 [5]	2 [26]	0 [14]	2 [20]	0 [27]	1 [16]	0 [7]	0 [8]	0 [30]	0 [31]	0 [9]	0 [33]	0 [6]	?	?	?	?	?	?	?	?	?	?	?	?	?	?	?
Biolog::Gelatin	0 [21]	0 [10]	2 [11]	1 [19]	2 [4]	2 [15]	2 [18]	0 [17]	0 [25]	0 [5]	0 [26]	0 [14]	0 [20]	0 [27]	1 [16]	0 [7]	1 [8]	1 [30]	2 [31]	0 [9]	2 [33]	2 [6]	?	?	?	?	?	?	?	?	?	?	?	?	?	?	?
Biolog::Gly-pro	1 [21]	0 [10]	0 [11]	0 [19]	2 [4]	2 [15]	1 [18]	1 [17]	1 [25]	0 [5]	0 [26]	0 [14]	0 [20]	0 [27]	1 [16]	0 [7]	2 [8]	0 [30]	2 [31]	0 [9]	0 [33]	0 [6]	?	?	?	?	?	?	?	?	?	?	?	?	?	?	?
Biolog::L-alanine	2 [21]	0 [10]	2 [11]	0 [19]	2 [4]	2 [15]	1 [18]	1 [17]	0 [25]	0 [5]	0 [26]	0 [14]	0 [20]	1 [27]	0 [16]	0 [7]	2 [8]	2 [30]	1 [31]	0 [9]	2 [33]	0 [6]	?	?	?	?	?	?	?	?	?	?	?	?	?	?	?
Biolog::L-arginine	0 [21]	0 [10]	0 [11]	0 [19]	0 [4]	0 [15]	2 [18]	2 [17]	0 [25]	0 [5]	0 [26]	2 [14]	0 [20]	0 [27]	2 [16]	2 [7]	2 [8]	0 [30]	0 [31]	2 [9]	0 [33]	2 [6]	?	?	?	?	?	?	?	?	?	?	?	?	?	?	?
Biolog::L-aspartic acid	0 [21]	0 [10]	0 [11]	2 [19]	0 [4]	0 [15]	2 [18]	2 [17]	0 [25]	2 [5]	1 [26]	1 [14]	2 [20]	0 [27]	0 [16]	2 [7]	2 [8]	0 [30]	0 [31]	1 [9]	2 [33]	0 [6]	?	?	?	?	?	?	?	?	?	?	?	?	?	?	?
Biolog::L-Glutamic acid	2 [21]	0 [10]	1 [11]	2 [19]	2 [4]	2 [15]	2 [18]	0 [17]	2 [25]	2 [5]	2 [26]	0 [14]	2 [20]	2 [27]	2 [16]	2 [7]	2 [8]	2 [30]	2 [31]	2 [9]	2 [33]	0 [6]	?	?	?	?	?	?	?	?	?	?	?	?	?	?	?
Biolog::L-Histidine	0 [21]	0 [10]	1 [11]	0 [19]	0 [4]	0 [15]	0 [18]	0 [17]	0 [25]	0 [5]	0 [26]	0 [14]	0 [20]	2 [27]	0 [16]	2 [7]	0 [8]	0 [30]	0 [31]	0 [9]	0 [33]	0 [6]	?	?	?	?	?	?	?	?	?	?	?	?	?	?	?
Biolog::L-pyroglutamic acid	2 [21]	0 [10]	1 [11]	2 [19]	0 [4]	1 [15]	2 [18]	0 [17]	1 [25]	2 [5]	2 [26]	0 [14]	2 [20]	0 [27]	2 [16]	0 [7]	2 [8]	0 [30]	0 [31]	0 [9]	2 [33]	0 [6]	?	?	?	?	?	?	?	?	?	?	?	?	?	?	?
Biolog::L-Serine	1 [21]	0 [10]	0 [11]	1 [19]	2 [4]	2 [15]	2 [18]	1 [17]	0 [25]	2 [5]	0 [26]	0 [14]	1 [20]	2 [27]	2 [16]	0 [7]	0 [8]	0 [30]	1 [31]	2 [9]	1 [33]	0 [6]	?	?	?	?	?	?	?	?	?	?	?	?	?	?	?
Biolog::Lincomycin	0 [21]	2 [10]	1 [11]	0 [19]	2 [4]	0 [15]	0 [18]	0 [17]	0 [25]	0 [5]	0 [26]	0 [14]	1 [20]	0 [27]	0 [16]	0 [7]	0 [8]	0 [30]	0 [31]	0 [9]	0 [33]	0 [6]	?	?	?	?	?	?	?	?	?	?	?	?	?	?	?
Biolog::Guanidine Hydrochloride	0 [21]	2 [10]	1 [11]	0 [19]	0 [4]	1 [15]	0 [18]	0 [17]	0 [25]	0 [5]	0 [26]	0 [14]	1 [20]	0 [27]	0 [16]	0 [7]	0 [8]	0 [30]	0 [31]	0 [9]	0 [33]	0 [6]	?	?	?	?	?	?	?	?	?	?	?	?	?	?	?
Biolog::Niaproof	0 [21]	2 [10]	1 [11]	0 [19]	0 [4]	0 [15]	0 [18]	0 [17]	0 [25]	0 [5]	0 [26]	0 [14]	1 [20]	0 [27]	0 [16]	0 [7]	0 [8]	0 [30]	0 [31]	0 [9]	0 [33]	0 [6]	?	?	?	?	?	?	?	?	?	?	?	?	?	?	?
Biolog::pectin	2 [21]	0 [10]	0 [11]	2 [19]	0 [4]	2 [15]	2 [18]	0 [17]	2 [25]	2 [5]	2 [26]	2 [14]	2 [20]	0 [27]	0 [16]	2 [7]	2 [8]	2 [30]	2 [31]	2 [9]	2 [33]	2 [6]	?	?	?	?	?	?	?	?	?	?	?	?	?	?	?
Biolog::D-Galacturonic acid	0 [21]	2 [10]	0 [11]	1 [19]	0 [4]	0 [15]	1 [18]	1 [17]	1 [25]	0 [5]	0 [26]	1 [14]	0 [20]	0 [27]	1 [16]	0 [7]	2 [8]	0 [30]	0 [31]	0 [9]	0 [33]	1 [6]	?	?	?	?	?	?	?	?	?	?	?	?	?	?	?
Biolog::L-Galactonic acid-gamma-Lactone	0 [21]	0 [10]	1 [11]	1 [19]	0 [4]	0 [15]	0 [18]	0 [17]	0 [25]	0 [5]	0 [26]	0 [14]	0 [20]	0 [27]	0 [16]	0 [7]	0 [8]	0 [30]	0 [31]	0 [9]	0 [33]	0 [6]	?	?	?	?	?	?	?	?	?	?	?	?	?	?	?
Biolog::D-Gluconic acid	1 [21]	0 [10]	0 [11]	2 [19]	0 [4]	0 [15]	1 [18]	2 [17]	2 [25]	2 [5]	2 [26]	2 [14]	2 [20]	0 [27]	1 [16]	2 [7]	2 [8]	2 [30]	0 [31]	2 [9]	2 [33]	2 [6]	?	?	?	?	?	?	?	?	?	?	?	?	?	?	?
Biolog::D-Glucuronic acid	0 [21]	2 [10]	0 [11]	0 [19]	2 [4]	0 [15]	1 [18]	1 [17]	0 [25]	0 [5]	0 [26]	1 [14]	0 [20]	0 [27]	1 [16]	0 [7]	2 [8]	1 [30]	0 [31]	0 [9]	0 [33]	0 [6]	?	?	?	?	?	?	?	?	?	?	?	?	?	?	?
Biolog::Glucuronamide	0 [21]	2 [10]	2 [11]	1 [19]	0 [4]	1 [15]	1 [18]	2 [17]	0 [25]	2 [5]	2 [26]	0 [14]	1 [20]	2 [27]	0 [16]	0 [7]	2 [8]	0 [30]	1 [31]	0 [9]	0 [33]	2 [6]	?	?	?	?	?	?	?	?	?	?	?	?	?	?	?
Biolog::Mucic acid	0 [21]	0 [10]	0 [11]	1 [19]	0 [4]	0 [15]	1 [18]	1 [17]	0 [25]	0 [5]	0 [26]	0 [14]	0 [20]	2 [27]	0 [16]	0 [7]	0 [8]	0 [30]	0 [31]	0 [9]	0 [33]	0 [6]	?	?	?	?	?	?	?	?	?	?	?	?	?	?	?
Biolog::Quinic acid	0 [21]	0 [10]	0 [11]	0 [19]	0 [4]	2 [15]	2 [18]	0 [17]	0 [25]	0 [5]	2 [26]	2 [14]	2 [20]	2 [27]	2 [16]	0 [7]	2 [8]	2 [30]	2 [31]	2 [9]	2 [33]	0 [6]	?	?	?	?	?	?	?	?	?	?	?	?	?	?	?
Biolog::D-Saccharic acid	0 [21]	0 [10]	0 [11]	0 [19]	0 [4]	0 [15]	0 [18]	1 [17]	0 [25]	0 [5]	0 [26]	0 [14]	0 [20]	0 [27]	0 [16]	0 [7]	2 [8]	0 [30]	0 [31]	2 [9]	0 [33]	0 [6]	?	?	?	?	?	?	?	?	?	?	?	?	?	?	?
Biolog::Vancomycin	0 [21]	2 [10]	1 [11]	0 [19]	0 [4]	0 [15]	0 [18]	0 [17]	0 [25]	0 [5]	0 [26]	0 [14]	1 [20]	0 [27]	0 [16]	0 [7]	0 [8]	0 [30]	0 [31]	0 [9]	0 [33]	0 [6]	?	?	?	?	?	?	?	?	?	?	?	?	?	?	?
Biolog::Tetrazolium Violet	0 [21]	2 [10]	2 [11]	2 [19]	2 [4]	0 [15]	0 [18]	0 [17]	0 [25]	1 [5]	2 [26]	0 [14]	2 [20]	0 [27]	0 [16]	0 [7]	0 [8]	0 [30]	0 [31]	0 [9]	0 [33]	0 [6]	?	?	?	?	?	?	?	?	?	?	?	?	?	?	?
Biolog::Tetrazolium Blue	0 [21]	2 [10]	2 [11]	1 [19]	2 [4]	0 [15]	0 [18]	1 [17]	0 [25]	2 [5]	1 [26]	0 [14]	2 [20]	0 [27]	0 [16]	0 [7]	0 [8]	0 [30]	0 [31]	0 [9]	0 [33]	0 [6]	?	?	?	?	?	?	?	?	?	?	?	?	?	?	?
Biolog::p-Hydroxy-phenylacetic acid	0 [21]	1 [10]	0 [11]	0 [19]	0 [4]	0 [15]	1 [18]	0 [17]	0 [25]	0 [5]	0 [26]	0 [14]	1 [20]	0 [27]	0 [16]	2 [7]	2 [8]	0 [30]	0 [31]	2 [9]	0 [33]	2 [6]	?	?	?	?	?	?	?	?	?	?	?	?	?	?	?
Biolog::Methyl pyruvate	2 [21]	1 [10]	1 [11]	2 [19]	2 [4]	2 [15]	2 [18]	0 [17]	1 [25]	2 [5]	0 [26]	2 [14]	2 [20]	2 [27]	0 [16]	2 [7]	2 [8]	2 [30]	2 [31]	2 [9]	2 [33]	0 [6]	?	?	?	?	?	?	?	?	?	?	?	?	?	?	?
Biolog::D-Lactic acid Methyl Ester	1 [21]	0 [10]	0 [11]	0 [19]	0 [4]	2 [15]	2 [18]	0 [17]	1 [25]	1 [5]	1 [26]	2 [14]	2 [20]	2 [27]	2 [16]	0 [7]	2 [8]	2 [30]	2 [31]	0 [9]	2 [33]	1 [6]	?	?	?	?	?	?	?	?	?	?	?	?	?	?	?
Biolog::L-Lactic acid	0 [21]	0 [10]	1 [11]	1 [19]	2 [4]	0 [15]	2 [18]	0 [17]	0 [25]	0 [5]	2 [26]	1 [14]	2 [20]	2 [27]	1 [16]	1 [7]	2 [8]	2 [30]	0 [31]	2 [9]	2 [33]	2 [6]	?	?	?	?	?	?	?	?	?	?	?	?	?	?	?
Biolog::Citric acid	2 [21]	0 [10]	1 [11]	2 [19]	0 [4]	0 [15]	1 [18]	1 [17]	2 [25]	0 [5]	0 [26]	0 [14]	0 [20]	2 [27]	0 [16]	0 [7]	0 [8]	2 [30]	0 [31]	0 [9]	0 [33]	0 [6]	?	?	?	?	?	?	?	?	?	?	?	?	?	?	?
Biolog::alpha-Keto-Glutaric acid	2 [21]	0 [10]	0 [11]	2 [19]	0 [4]	0 [15]	2 [18]	2 [17]	2 [25]	0 [5]	1 [26]	2 [14]	1 [20]	2 [27]	0 [16]	0 [7]	2 [8]	0 [30]	0 [31]	0 [9]	2 [33]	2 [6]	?	?	?	?	?	?	?	?	?	?	?	?	?	?	?
Biolog::D-Malic acid	2 [21]	0 [10]	0 [11]	1 [19]	0 [4]	0 [15]	2 [18]	2 [17]	1 [25]	0 [5]	2 [26]	2 [14]	2 [20]	2 [27]	0 [16]	2 [7]	2 [8]	2 [30]	0 [31]	2 [9]	2 [33]	1 [6]	?	?	?	?	?	?	?	?	?	?	?	?	?	?	?
Biolog::L-Malic acid	2 [21]	2 [10]	1 [11]	0 [19]	2 [4]	0 [15]	2 [18]	2 [17]	2 [25]	0 [5]	2 [26]	2 [14]	2 [20]	2 [27]	1 [16]	2 [7]	2 [8]	2 [30]	0 [31]	2 [9]	2 [33]	2 [6]	?	?	?	?	?	?	?	?	?	?	?	?	?	?	?
Biolog::Bromo-Succinic acid	2 [21]	2 [10]	0 [11]	0 [19]	0 [4]	0 [15]	1 [18]	0 [17]	2 [25]	0 [5]	0 [26]	2 [14]	1 [20]	2 [27]	0 [16]	2 [7]	2 [8]	2 [30]	0 [31]	2 [9]	2 [33]	2 [6]	?	?	?	?	?	?	?	?	?	?	?	?	?	?	?
Biolog::Nalidixic acid	2 [21]	2 [10]	2 [11]	2 [19]	2 [4]	2 [15]	1 [18]	2 [17]	2 [25]	2 [5]	2 [26]	2 [14]	2 [20]	2 [27]	2 [16]	2 [7]	2 [8]	2 [30]	2 [31]	2 [9]	2 [33]	2 [6]	?	?	?	?	?	?	?	?	?	?	?	?	?	?	?
Biolog::Lithium Chloride	2 [21]	1 [10]	0 [11]	2 [19]	2 [4]	2 [15]	0 [18]	0 [17]	2 [25]	0 [5]	0 [26]	0 [14]	0 [20]	1 [27]	0 [16]	2 [7]	0 [8]	1 [30]	2 [31]	2 [9]	2 [33]	0 [6]	?	?	?	?	?	?	?	?	?	?	?	?	?	?	?
Biolog::potassium Tellurite	2 [21]	2 [10]	2 [11]	2 [19]	2 [4]	2 [15]	0 [18]	2 [17]	2 [25]	1 [5]	1 [26]	2 [14]	2 [20]	2 [27]	2 [16]	2 [7]	0 [8]	2 [30]	2 [31]	2 [9]	2 [33]	2 [6]	?	?	?	?	?	?	?	?	?	?	?	?	?	?	?
Biolog::Tween 40	0 [21]	1 [10]	2 [11]	2 [19]	2 [4]	2 [15]	2 [18]	2 [17]	2 [25]	2 [5]	2 [26]	1 [14]	1 [20]	1 [27]	0 [16]	2 [7]	2 [8]	1 [30]	2 [31]	2 [9]	1 [33]	2 [6]	?	?	?	?	?	?	?	?	?	?	?	?	?	?	?
Biolog::gamma-amino-n-Butyric acid	0 [21]	1 [10]	0 [11]	1 [19]	0 [4]	1 [15]	2 [18]	0 [17]	0 [25]	2 [5]	0 [26]	0 [14]	0 [20]	0 [27]	2 [16]	2 [7]	2 [8]	0 [30]	2 [31]	2 [9]	0 [33]	0 [6]	?	?	?	?	?	?	?	?	?	?	?	?	?	?	?
Biolog::alpha-Hydroxy-Butyric acid	2 [21]	1 [10]	0 [11]	2 [19]	2 [4]	2 [15]	2 [18]	0 [17]	0 [25]	2 [5]	1 [26]	2 [14]	2 [20]	0 [27]	1 [16]	0 [7]	2 [8]	2 [30]	2 [31]	2 [9]	2 [33]	2 [6]	?	?	?	?	?	?	?	?	?	?	?	?	?	?	?
Biolog::beta-Hydroxy-Butyric acid	2 [21]	2 [10]	0 [11]	1 [19]	2 [4]	2 [15]	1 [18]	1 [17]	2 [25]	2 [5]	2 [26]	2 [14]	2 [20]	0 [27]	0 [16]	2 [7]	2 [8]	2 [30]	2 [31]	2 [9]	2 [33]	2 [6]	?	?	?	?	?	?	?	?	?	?	?	?	?	?	?
Biolog::alpha-Keto-Butyric acid	2 [21]	0 [10]	0 [11]	2 [19]	2 [4]	2 [15]	2 [18]	0 [17]	2 [25]	2 [5]	0 [26]	2 [14]	0 [20]	0 [27]	0 [16]	2 [7]	2 [8]	2 [30]	2 [31]	2 [9]	2 [33]	1 [6]	?	?	?	?	?	?	?	?	?	?	?	?	?	?	?
Biolog::acetoacetic acid	2 [21]	2 [10]	1 [11]	2 [19]	0 [4]	2 [15]	1 [18]	2 [17]	2 [25]	2 [5]	2 [26]	2 [14]	2 [20]	2 [27]	0 [16]	1 [7]	2 [8]	2 [30]	1 [31]	1 [9]	1 [33]	2 [6]	?	?	?	?	?	?	?	?	?	?	?	?	?	?	?
Biolog::propionic acid	2 [21]	0 [10]	0 [11]	2 [19]	2 [4]	0 [15]	0 [18]	2 [17]	2 [25]	2 [5]	2 [26]	2 [14]	0 [20]	2 [27]	0 [16]	2 [7]	2 [8]	2 [30]	2 [31]	2 [9]	1 [33]	1 [6]	?	?	?	?	?	?	?	?	?	?	?	?	?	?	?
Biolog::acetic acid	2 [21]	0 [10]	0 [11]	2 [19]	2 [4]	0 [15]	2 [18]	2 [17]	2 [25]	2 [5]	2 [26]	2 [14]	2 [20]	2 [27]	1 [16]	1 [7]	2 [8]	2 [30]	0 [31]	2 [9]	0 [33]	2 [6]	?	?	?	?	?	?	?	?	?	?	?	?	?	?	?
Biolog::Sodium Formate	0 [21]	0 [10]	0 [11]	0 [19]	0 [4]	0 [15]	0 [18]	1 [17]	0 [25]	2 [5]	0 [26]	1 [14]	1 [20]	2 [27]	0 [16]	0 [7]	2 [8]	0 [30]	0 [31]	0 [9]	2 [33]	0 [6]	?	?	?	?	?	?	?	?	?	?	?	?	?	?	?
Biolog::aztreonam	2 [21]	2 [10]	2 [11]	2 [19]	2 [4]	2 [15]	2 [18]	2 [17]	2 [25]	2 [5]	2 [26]	2 [14]	2 [20]	2 [27]	2 [16]	2 [7]	2 [8]	2 [30]	2 [31]	2 [9]	2 [33]	2 [6]	?	?	?	?	?	?	?	?	?	?	?	?	?	?	?
Biolog::Butyric acid	0 [21]	2 [10]	2 [11]	0 [19]	0 [4]	2 [15]	0 [18]	0 [17]	1 [25]	1 [5]	2 [26]	0 [14]	2 [20]	2 [27]	0 [16]	2 [7]	1 [8]	1 [30]	2 [31]	2 [9]	2 [33]	2 [6]	?	?	?	?	?	?	?	?	?	?	?	?	?	?	?
Biolog::Sodium Bromate	1 [21]	2 [10]	2 [11]	2 [19]	1 [4]	2 [15]	0 [18]	1 [17]	2 [25]	1 [5]	0 [26]	1 [14]	0 [20]	2 [27]	0 [16]	2 [7]	0 [8]	1 [30]	2 [31]	2 [9]	1 [33]	0 [6]	?	?	?	?	?	?	?	?	?	?	?	?	?	?	?
Cell type::Basic shape	rod [21]	pleomorphic [10]	pleomorphic [1, 11]	pleomorphic [19]	pleomorphic [4]	rod [15]	pleomorphic [18]	pleomorphic [1, 17]	pleomorphic [25] # / coccoid [3]	pleomorphic [5]	pleomorphic [1, 26]	pleomorphic [14]	pleomorphic [20]	coccoid [2]	pleomorphic [16]	pleomorphic [7]	pleomorphic [8]	rod [12]	rod [13]	pleomorphic [9]	rod [12]	pleomorphic [6]	rod, vibrio [37]	coccoid [35]	coccoid, rod, vibrio [36]	coccoid [38]	coccoid, rod [39]	coccoid [37]	coccoid, rod [47]	coccoid, rod [41]	rod [42]	coccoid, rod [43] [44]	coccoid, rod [41]	coccoid, rod [45]	rod [44]	pleiomorphic [50]	coccoid, rod [47]
Cell type::Motility flagellum	present [21]	absent [10]	absent [1, 11]	absent [19]	absent [4]	absent [15]	absent [18]	absent [1, 17]	absent [25]	absent [5]	absent [1, 26]	absent [14]	absent [20]	present [2]	absent [16]	absent [7]	absent [8]	present [12]	present [13]	absent [9]	present [12]	absent [6]	?	?	?	?	?	?	?	?	?	?	?	?	?	?	?
Cell type::Spores	absent [21]	present [10]	present [1, 11]	present [19]	present [4]	absent [15]	present [18]	present [1, 17]	present [25]	present [5]	present [1, 26]	present [14]	present [20]	absent [2]	present [16]	present [7]	present [8]	absent [12]	absent [13]	present [9]	absent [12]	present [6]	?	?	?	?	?	?	?	?	?	?	?	?	?	?	?
Colony morphology::Multilocular	absent [21]	present [10]	present [1, 11]	absent [19]	absent [4]	absent [15]	present [18]	present [1, 17]	absent [3, 25]	absent [5]	present [1, 26]	absent [14]	present [20]	absent [2, 27]	present [16]	absent [7]	absent [8]	absent [12]	absent [13]	present [9]	absent [12]	absent [6]	?	?	?	?	?	?	?	?	?	?	?	?	?	?	?
Colony morphology::Irregular	absent [21]	present [10]	present [1, 11]	absent [19]	absent [4]	absent [15]	present [18]	present [17, 1]	absent [3, 25]	absent [5]	present [1, 26]	absent [14]	present [20]	absent [2, 27]	present [16]	absent [7]	absent [8]	absent [12]	absent [13]	present [9]	absent [12]	absent [6]	?	?	?	?	?	?	?	?	?	?	?	?	?	?	?
Colony morphology::Nearly circular	present [21]	absent [10]	absent [11]	present [19]	present [4]	present [15]	absent [18]	absent [17]	present [3, 25]	present [5]	absent [26]	present [14]	absent [20]	present [2, 27]	absent [16]	present [7]	present [8]	present [12]	present [13]	absent [9]	present [12]	present [6]	?	?	?	?	?	?	?	?	?	?	?	?	?	?	?
Colony morphology::Convex	present [21]	absent [10]	absent [11]	present [19]	present [4]	present [15]	absent [18]	absent [17]	present [3, 25]	present [5]	absent [26]	present [14]	absent [20]	present [2, 27]	absent [16]	present [7]	present [8]	present [12]	present [13]	absent [9]	present [12]	present [6]	?	?	?	?	?	?	?	?	?	?	?	?	?	?	?
Colony morphology::Surface	moist [21]	dry [10]	dry [11]	moist [19]	moist [4]	moist [15]	dry [18]	dry [17]	moist [3, 25]	moist [5]	dry [26]	moist [14]	dry [20]	moist [2, 27]	dry [16]	moist [7]	moist [8]	moist [12]	moist [13]	dry [9]	moist [12]	moist [6]	?	?	?	?	?	?	?	?	?	?	?	?	?	?	?
Colony morphology::Colour switch	absent [21]	absent [10]	absent [1, 11]	present [19]	present [4]	absent [15]	absent [18]	absent [1, 17]	present [3, 25]	present [5]	absent [1, 26]	present [14]	absent [20]	absent [2, 27]	absent [16]	present [7]	present [8]	absent [12]	absent [13]	absent [9]	absent [12]	present [6]	absent [35]	absent [35]	absent [36]	absent [35]	absent [35]	present [35]	present [47]	present [40]	present [40]	absent [40, 43]	present [40]	absent [40, 45]	present [40, 44]	absent [50]	absent [47]
Colony morphology::Dark colonies	absent [21]	present [10]	present [1, 11]	present [19]	present [4]	absent [15]	present [18]	present [1, 17]	present [3, 25]	present [5]	present [1, 26]	present [14]	present [20]	absent [27]	absent [16]	present [7]	present [8]	absent [12]	absent [13]	present [9]	absent [12]	present [6]	absent [35]	absent [35]	absent [36]	present [35]	absent [35]	absent [35]	present [47]	present [40]	present [40]	absent [40, 43]	present [40]	absent [40, 45]	present [40, 44]	absent [50]	absent [47]
Colony morphology::Diffusible pigments	absent [21]	absent [10]	absent [11]	absent [19]	absent [4]	absent [15]	absent [18]	absent [17]	absent [3, 25]	absent [5]	absent [26]	absent [14]	absent [20]	absent [2, 27]	present [16]	absent [7]	absent [8]	absent [12, 30]	absent [13]	absent [9]	absent [12, 33]	absent [6]	?	?	?	?	?	?	?	?	?	?	?	?	?	?	?
Growth condition::Temperature	20.0 - 35.0 (25.0 – 35.0) °c [21]	20.0 - 37.0 (25.0 – 35.0) °c [10]	25.0 - 40.0 (25.0 - 35.0) °c [11]	10.0 - 45.0 (25.0 - 35.0) °c [19]	15.0 - 40.0 (20.0 - 35.0) °c [4]	15.0 - 35.0 (20.0 - 30.0) °c [15]	10.0 - 40.0 (25.0 - 35.0) °c [18]	10.0 - 40.0 (25.0 - 35.0) °c [17]	0.0 - 40.0 (25.0 - 40.0) °c [25] # / 28.0 - 45.0 (37.0) °c [3]	15.0 - 40.0 (25.0 - 40.0) °c [5]	15.0 - 40.0 (28.0 - 37.0) °c [26]	15.0 - 35.0 (25.0 - 30.0) °c [14]	10.0 - 40.0 (30.0 - 35.0) °c [20]	15.0 - 40.0 (28.0 - 37.0) °c [27] # / 10.0 - 40.0 (20.0 - 32.0) °c [2]	25.0 - 45.0 (35.0 - 40.0) °c [16]	15.0 - 40.0 (20.0 - 35.0) °c [7]	15.0 - 37.0 (20.0 - 37.0) °c [8]	4.0 - 30.0 (30.0) °c [12]	4.0 - 37.0 (28.0) °c [13]	15.0 - 40.0 (20.0 - 35.0) °c [9]	4.0 - 30.0 (30.0) °c [12]	15.0 - 40.0 (25.0 - 37.0) °c [6]	?	?	?	?	?	?	?	?	?	?	?	?	?	?	?
Growth condition::pH	6.0 - 8.5 (6.5 - 8.0) ph [21]	6.0 - 8.0 ph [10]	6 - 12 ph [11]	5.0 - 10.5 (6.0 - 9.5) ph [19]	5.0 - 8.5 ph [4]	5.0 - 9.0 (6.5 - 8.5) ph [15]	6.5 - 10.5 (7.0 - 8.5) ph [18]	6.5 - 9.5 (6.5 - 8.0) ph [17]	6.0 - 8.0 ph [3]	6.0 - 10.0 ph [5]	6.0 - 9.0 (6.5 - 8.5) ph [26]	5.5 - 9.5 (7.0 - 9.5) ph [14]	5.5 - 11.0 (7.0 - 10.0) ph [29]	6.0 - 8.0 (7.0 - 7.5) ph [2]	6.5 - 10.5 (6.5 - 8.0) ph [16]	6.0 - 8.0 ph [7]	6.0 - 8.5 ph [8]	5.0 - 9.0 (7.0) ph [12]	6.0 - 9.0 (7.0) ph [13]	6.0 - 8.5 ph [9]	5.0 - 9.0 (7.0) ph [12]	6.0 - 8.5 ph [6]	?	?	?	?	?	?	?	?	?	?	?	?	?	?	?
Growth condition::R2A	?	none [10]	none [11]	none [19]	regular [4]	well [23]	regular [18]	poor [17]	none [25]	regular [5]	none [26]	none [14]	none [20]	well [2, 27]	none [16]	well [7]	regular [8]	well [12]	well [13, 31]	poor [9]	well [12]	regular [34]	?	?	?	?	?	?	?	?	?	?	?	?	?	?	?
Growth condition::GYM	well [21]	well [10]	well [11]	well [19]	well [4]	well [15]	well [18]	well [17]	well [25]	well [5]	well [26]	well [14]	well [20]	well [27]	well [16]	well [7]	well [8]	well [30]	well [31]	well [9]	well [33]	well [6]	?	?	?	?	?	?	?	?	?	?	?	?	?	?	?
Growth condition::GEO	?	none [10]	none [11]	?	none [4]	well [23]	?	none [17]	none [25]	none [5]	none [26]	well [14]	?	none [27]	?	none [7]	none [8]	?	well [31]	none [9]	?	none [34]	?	?	?	?	?	?	?	?	?	?	?	?	?	?	?
Growth condition::TSA	?	well [10]	none [11]	?	none [4]	well [23]	?	none [17]	poor [25]	regular [5]	none [26]	none [14]	?	well [2]	?	none [7]	none [8]	?	well [31]	none [9]	?	poor [34]	?	?	?	?	?	?	?	?	?	?	?	?	?	?	?
Growth condition::GPHF	?	none [10]	none [11]	?	poor [4]	well [23]	?	none [17]	well [25]	none [5]	regular [26]	none [14]	?	none [27]	?	regular [7]	poor [8]	?	well [31]	regular [9]	?	poor [34]	?	?	?	?	?	?	?	?	?	?	?	?	?	?	?
Growth condition::Luedemann	?	none [10]	none [11]	well [19]	none [4]	well [23]	well [18]	none [17]	none [25]	none [5]	none [26]	none [14]	well [20]	none [27]	well [16]	none [7]	none [8]	?	well [31]	none [9]	?	none [34]	?	?	?	?	?	?	?	?	?	?	?	?	?	?	?
Growth condition::PYGV	?	none [10]	none [11]	?	none [4]	?	?	none [17]	none [25]	none [5]	none [26]	none [14]	?	none [27]	?	none [7]	none [8]	?	?	none [9]	?	none [34]	?	?	?	?	?	?	?	?	?	?	?	?	?	?	?
phospholipid::Diphosphatidylglycerol (DPG)	present [21]	present [10]	present [11]	present [19]	present [4]	present [15]	present [18]	present [17]	present [3, 25]	present [5]	present [26]	present [14]	present [20]	present [2, 27]	present [16]	present [7]	present [8]	present [12, 30]	present [13, 31]	present [9]	present [12, 33]	present [6]	present [35]	present [35]	present [36]	present [35]	present [35, 39]	present [35]	present [47]	present [41]	present [40]	present [40]	present [41]	present [40]	present [40]	absent [50]	?
phospholipid::phosphatidylcholine (PC)	absent [21]	present [10]	present [11]	present [19]	present [4]	absent [15]	present [18]	present [17]	present [3, 25]	present [5]	present [26]	present [14]	present [20]	present [27] # / absent [2]	present [16]	present [7]	present [8]	absent [12, 30]	absent [13, 31]	present [9]	absent [12, 33]	present [6]	present [35] # / absent [37]	present [35]	present [36]	present [35, 38]	present [35, 39]	present [35] # / absent [37]	absent [47]	absent [41]	absent [40, 42]	absent [40, 43]	absent [41]	absent [40, 45]	absent [40, 44]	absent [50]	?
phospholipid::phosphatidylethanolamine (PE)	present [21]	present [10]	present [11]	present [19]	present [4]	present [15]	present [18]	present [17]	present [3, 25]	present [5]	present [26]	present [14]	present [20]	present [2, 27]	present [16]	present [7]	present [8]	present [12, 30]	present [13, 31]	present [9]	present [12, 33]	present [6]	absent [35]	present [35]	present [36]	present [35]	absent [35, 39]	present [35]	present [47]	present [41]	present [40]	present [40]	present [41]	present [40]	present [40, 44]	present [50]	?
phospholipid::phosphatidylglycerol (PG)	absent [21]	present [10]	present [11]	absent [19]	present [4]	absent [15]	absent [18]	absent [17]	present [3, 25]	present [5]	present [26]	absent [14]	absent [20]	present [27] # / absent [2]	absent [16]	present [7]	present [8]	present [30] # / absent [12]	present [31] # / absent [13]	present [9]	present [33]	present [6]	absent [35]	absent [35]	absent [36]	absent [35]	present [35, 39]	absent [35]	present [47]	present [41]	present [40]	absent [40]	present [41]	present [40]	present [40, 44]	absent [50]	?
phospholipid::phosphatidylinositol (PI)	present [21]	present [10]	present [11]	present [19]	present [4]	present [15]	present [18]	present [17]	present [25] # / absent [3]	present [5]	present [26]	present [14]	present [20]	present [2, 27]	present [16]	present [7]	present [8]	present [12, 30]	present [13, 31]	present [9]	present [12, 33]	present [6]	present [35]	present [35]	present [36]	present [35]	present [35, 39]	present [35]	present [47]	present [41]	present [40]	present [40]	present [41]	present [40]	present [40, 44]	absent [50]	?
phospholipid::Hydroxyphosphatidylethanolamine (OH-PE)	present [21]	absent [10]	absent [11]	absent [19]	absent [4]	present [15]	absent [18]	absent [17]	absent [3, 25]	absent [5]	absent [26]	absent [14]	present [20]	absent [27, 2]	absent [16]	absent [7]	absent [8]	present [30] # / absent [12]	present [31] # / absent [13]	absent [9]	present [33]	absent [6]	absent [35]	absent [35]	present [36]	absent [35]	present [48] # / absent [35, 39]	absent [35]	absent [47]	absent [41]	absent [40, 42]	absent [40, 43]	absent [41]	absent [40, 45]	absent [40, 44]	absent [50]	?
phospholipid::Unidentified glycolipids (GL) DSM 45317 below PI	absent [21]	absent [10]	absent [11]	absent [19]	absent [4]	absent [15]	absent [18]	absent [17]	absent [3, 25]	absent [5]	absent [26]	absent [14]	absent [20]	present [27] # / absent [2]	absent [16]	absent [7]	absent [8]	absent [12, 30]	absent [13, 31]	absent [9]	absent [33]	absent [6]	absent [35]	present [35]	absent [36]	present [35]	absent [35, 39]	absent [35]	absent [47]	absent [41]	absent [40, 42]	present [40]	absent [41]	absent [40, 45]	absent [40, 44]	absent [50]	?
phospholipid::Unidentified glycolipid (GL1) right side PI	absent [21]	present [10]	present [11]	present [19]	present [4]	absent [15]	present [18]	present [17]	present [25] # / absent [3]	present [5]	present [26]	present [14]	present [20]	absent [2, 27]	present [16]	present [7]	present [8]	absent [12, 30]	absent [13, 31]	present [9]	absent [33]	present [6]	absent [35]	absent [35]	absent [36]	absent [35, 38]	absent [35, 39]	absent [35]	absent [47]	absent [41]	absent [40, 42]	absent [40, 43]	absent [41]	absent [40, 45]	absent [40, 44]	absent [50]	?
phospholipid::Unidentified phospholipids (PL1) DSM 45317 beside DPG	absent [21]	absent [10]	absent [11]	absent [19]	absent [4]	absent [15]	absent [18]	absent [17]	absent [3, 25]	absent [5]	absent [26]	absent [14]	absent [20]	present [2, 27]	absent [16]	absent [7]	absent [8]	absent [12, 30]	absent [13, 31]	absent [9]	absent [33]	absent [6]	absent [35]	absent [35]	absent [36]	absent [35, 38]	absent [35, 39]	absent [35]	absent [47]	absent [41]	absent [40, 42]	absent [40, 43]	absent [41]	absent [40, 45]	absent [40, 44]	absent [50]	?
phospholipid::Unidentified phopholipids (PL2) DSM 45317 right side above PC	absent [21]	absent [10]	absent [11]	absent [19]	absent [4]	absent [15]	absent [18]	absent [17]	absent [3, 25]	absent [5]	absent [26]	absent [14]	absent [20]	present [2, 27]	absent [16]	absent [7]	absent [8]	absent [12, 30]	absent [13, 31]	absent [9]	absent [33]	absent [6]	absent [35]	absent [35]	absent [36]	absent [35, 38]	absent [35, 39]	absent [35]	absent [47]	absent [41]	absent [40, 42]	absent [40, 43]	absent [41]	absent [40, 45]	absent [40, 44]	absent [50]	?
phospholipid::Unidentified glycolipids (GL2) DSM 45408 below PE	absent [21]	absent [10]	absent [11]	absent [19]	absent [4]	absent [15]	absent [18]	absent [17]	present [25] # / absent [3]	absent [5]	absent [26]	absent [14]	absent [20]	absent [2, 27]	absent [16]	absent [7]	absent [8]	absent [12, 30]	absent [13, 31]	absent [9]	absent [33]	absent [6]	absent [35]	absent [35]	absent [36]	absent [35, 38]	absent [35, 39]	absent [35]	absent [47]	absent [41]	absent [40, 42]	absent [40, 43]	absent [41]	absent [40, 45]	absent [40, 44]	absent [50]	?
phospholipid::Unidentified aminophospholipids (APL) DSM 45421/ DSM 46834 triangle with PE and PG	absent [21]	absent [10]	absent [11]	present [19]	absent [4]	absent [15]	absent [18]	absent [17]	absent [3, 25]	absent [5]	absent [26]	absent [14]	absent [20]	absent [2, 27]	absent [16]	absent [7]	absent [8]	absent [12, 30]	absent [13, 31]	present [9]	absent [12, 33]	absent [6]	absent [35]	absent [35]	absent [36]	absent [35, 38]	absent [35, 39]	absent [35]	absent [47]	absent [41]	absent [40, 42]	absent [40, 43]	absent [41]	absent [40, 45]	absent [40, 44]	absent [50]	?
phospholipid::Unidentified glycophosphatidylinositol (GPI) DSM 45426 below PI	present [21]	absent [10]	absent [11]	absent [19]	absent [4]	present [15]	absent [18]	absent [17]	absent [3, 25]	absent [5]	absent [26]	absent [14]	absent [20]	absent [2, 27]	absent [16]	absent [7]	absent [8]	present [30] # / absent [12]	present [31]	absent [9]	present [33]	absent [6]	present [35] # / absent [37]	absent [35]	present [36]	absent [35, 38]	present [35] # / absent [39]	present [35] # / absent [37]	present [49] # / absent [47]	present [40] # / absent [41]	present [40] # / absent [42]	absent [40, 43]	present [40] # / absent [41]	present [40] # / absent [45]	present [40] # / absent [44]	absent [50]	?
phospholipid::Unidentidied glycophospholipid (GPL) DSM 45843 right side PI	absent [21]	absent [10]	absent [11]	absent [19]	absent [4]	absent [15]	absent [18]	absent [17]	absent [3, 25]	absent [5]	absent [26]	absent [14]	absent [20]	absent [2, 27]	absent [16]	absent [7]	absent [8]	present [30] # / absent [12]	absent [31]	absent [9]	absent [33]	absent [6]	absent [35]	absent [35]	absent [36]	absent [35, 38]	absent [35, 39]	absent [35]	absent [47]	absent [41]	absent [40, 42]	absent [40, 43]	absent [41]	absent [40, 45]	absent [40, 44]	absent [50]	?
phospholipid::phosphatidylmethylethanolamine (PME) [12]	absent [21]	absent [10]	absent [11]	absent [19]	absent [4]	present [15]	absent [18]	absent [17]	absent [3, 25]	absent [5]	absent [26]	absent [14]	present [20]	absent [2, 27]	absent [16]	absent [7]	absent [8]	absent [30] # / present [12]	absent [13, 31]	absent [9]	absent [33] # / present [12]	absent [6]	absent [35]	absent [35]	absent [36]	absent [35, 38]	absent [35, 39]	absent [35]	absent [47]	absent [41]	absent [40, 42]	absent [40, 43]	absent [41]	absent [40, 45]	absent [40, 44]	absent [50]	?
phospholipid::Lyso-phosphatidylglycerol (LPG) [11]	absent [21]	absent [10]	absent [11]	absent [19]	absent [4]	absent [15]	absent [18]	absent [17]	absent [25] # / present [3]	absent [5]	absent [26]	absent [14]	absent [20]	absent [2, 27]	absent [16]	absent [7]	absent [8]	absent [12, 30]	absent [13, 31]	absent [9]	absent [12, 33]	absent [6]	absent [35]	absent [35]	absent [36]	absent [35, 38]	absent [35, 39]	absent [35]	absent [47]	absent [41]	absent [40, 42]	absent [40, 43]	absent [41]	absent [40, 45]	absent [40, 44]	absent [50]	?
phospholipid::phosphatidylinositol mannosides (PIM) [11] [13]	absent [21]	absent [10]	absent [11]	absent [19]	absent [4]	absent [15]	absent [18]	absent [17]	absent [25] # / present [3]	absent [5]	absent [26]	absent [14]	absent [20]	absent [2, 27]	absent [16]	absent [7]	absent [8]	absent [12, 30]	absent [31] # / present [13]	absent [9]	absent [12, 33]	absent [6]	absent [35]	absent [35]	absent [36]	absent [35, 38]	absent [35, 39]	absent [35]	absent [49] # / present [47]	absent [40] # / present [41]	absent [40, 42]	absent [40, 43]	absent [40] # / present [41]	absent [40, 45]	absent [40, 44]	absent [50]	?
phospholipid::Unidentified phospholipids (PL3) DSM 45843 [12]	absent [21]	absent [10]	absent [11]	absent [19]	absent [4]	absent [15]	absent [18]	absent [17]	absent [25] # / present [3]	absent [5]	absent [26]	absent [14]	absent [20]	absent [2, 27]	absent [16]	absent [7]	absent [8]	absent [30] # / present [12]	absent [13, 31]	absent [9]	absent [12, 33]	absent [6]	?	?	?	?	?	?	?	?	?	?	?	?	?	?	?
phospholipid::Unidentified phospholipids (PL4) DSM 45843 [12]	absent [21]	absent [10]	absent [11]	absent [19]	absent [4]	absent [15]	absent [18]	absent [17]	absent [3, 25]	absent [5]	absent [26]	absent [14]	absent [20]	absent [2, 27]	absent [16]	absent [7]	absent [8]	absent [30] # / present [12]	absent [13, 31]	absent [9]	absent [12, 33]	absent [6]	?	?	?	?	?	?	?	?	?	?	?	?	?	?	?
phospholipid::Unidentified phospholipids (PL5) DSM 45843 [12]	absent [21]	absent [10]	absent [11]	absent [19]	absent [4]	absent [15]	absent [18]	absent [17]	absent [3, 25]	absent [5]	absent [26]	absent [14]	absent [20]	absent [2, 27]	absent [16]	absent [7]	absent [8]	absent [30] # / present [12]	absent [13, 31]	absent [9]	absent [12, 33]	absent [6]	?	?	?	?	?	?	?	?	?	?	?	?	?	?	?
phospholipid::Unidentified phospholipids (PL6) DSM 45843 [12]	absent [21]	absent [10]	absent [11]	absent [19]	absent [4]	absent [15]	absent [18]	absent [17]	absent [3, 25]	absent [5]	absent [26]	absent [14]	absent [20]	absent [2, 27]	absent [16]	absent [7]	absent [8]	absent [30] # / present [12]	absent [13, 31]	absent [9]	absent [12, 33]	absent [6]	?	?	?	?	?	?	?	?	?	?	?	?	?	?	?
phospholipid::Unidentified phospholipids (PL7) DSM 45843 [12]	absent [21]	absent [10]	absent [11]	absent [19]	absent [4]	absent [15]	absent [18]	absent [17]	absent [3, 25]	absent [5]	absent [26]	absent [14]	absent [20]	absent [2, 27]	absent [16]	absent [7]	absent [8]	absent [30] # / present [12]	absent [13, 31]	absent [9]	absent [12, 33]	absent [6]	?	?	?	?	?	?	?	?	?	?	?	?	?	?	?
phospholipid::Unidentified phospholipids (PL8) DSM 45843 [12]	absent [21]	absent [10]	absent [11]	absent [19]	absent [4]	absent [15]	absent [18]	absent [17]	absent [3, 25]	absent [5]	absent [26]	absent [14]	absent [20]	absent [2, 27]	absent [16]	absent [7]	absent [8]	absent [30] # / present [12]	absent [13, 31]	absent [9]	absent [12, 33]	absent [6]	?	?	?	?	?	?	?	?	?	?	?	?	?	?	?
phospholipid::Unidentified phospholipids (PL9) DSM 45844 [12]	absent [21]	absent [10]	absent [11]	absent [19]	absent [4]	absent [15]	absent [18]	absent [17]	absent [3, 25]	absent [5]	absent [26]	absent [14]	absent [20]	absent [2, 27]	absent [16]	absent [7]	absent [8]	absent [12, 30]	absent [13, 31]	absent [9]	absent [33] # / present [12]	absent [6]	?	?	?	?	?	?	?	?	?	?	?	?	?	?	?
phospholipid::Unidentified phospholipids (PL10) DSM 45844 [12]	absent [21]	absent [10]	absent [11]	absent [19]	absent [4]	absent [15]	absent [18]	absent [17]	absent [3, 25]	absent [5]	absent [26]	absent [14]	absent [20]	absent [2, 27]	absent [16]	absent [7]	absent [8]	absent [12, 30]	absent [13, 31]	absent [9]	absent [33] # / present [12]	absent [6]	?	?	?	?	?	?	?	?	?	?	?	?	?	?	?
phospholipid::Unidentified phospholipids (PL11) DSM 45844 [12]	absent [21]	absent [10]	absent [11]	absent [19]	absent [4]	absent [15]	absent [18]	absent [17]	absent [3, 25]	absent [5]	absent [26]	absent [14]	absent [20]	absent [2, 27]	absent [16]	absent [7]	absent [8]	absent [12, 30]	absent [13, 31]	absent [9]	absent [33] # / present [12]	absent [6]	?	?	?	?	?	?	?	?	?	?	?	?	?	?	?
phospholipid::Unidentified aminolipids (AL1) DSM 45843 [12]	absent [21]	absent [10]	absent [11]	absent [19]	absent [4]	absent [15]	absent [18]	absent [17]	absent [3, 25]	absent [5]	absent [26]	absent [14]	absent [20]	absent [2, 27]	absent [16]	absent [7]	absent [8]	absent [30] # / present [12]	absent [13, 31]	absent [9]	absent [12, 33]	absent [6]	?	?	?	?	?	?	?	?	?	?	?	?	?	?	?
Hydrolysis::Starch	?	absent [10]	absent [11]	absent [19]	present [4]	absent [23]	absent [18]	absent [17]	present [3, 25]	present [5]	present [2, 26]	?	absent [20]	absent [2, 27]	absent [16]	present [7]	present [8]	?	absent [13, 31]	present [9]	?	present [6]	?	?	?	?	?	?	?	?	?	?	?	?	?	?	?
Hydrolysis::Tyrosine	?	absent [10]	absent [11]	absent [19]	absent [4]	present [15] / absent [23]	absent [18]	absent [17]	absent [25]	absent [5]	absent [26]	?	absent [20]	absent [27]	absent [16]	absent [7]	absent [8]	?	absent [31]	absent [9]	?	absent [6]	?	?	?	?	?	?	?	?	?	?	?	?	?	?	?
Hydrolysis::Xanthine	?	absent [10]	absent [11]	absent [19]	absent [4]	present [23]	absent [18]	absent [17]	absent [25]	absent [5]	absent [26]	?	absent [20]	absent [27]	absent [16]	absent [7]	absent [8]	?	present [31]	absent [9]	?	absent [6]	?	?	?	?	?	?	?	?	?	?	?	?	?	?	?
Hydrolysis::Casein	?	absent [10]	absent [11]	absent [19]	absent [4]	absent [23]	absent [18]	absent [17]	absent [25]	absent [5]	absent [26]	?	absent [20]	absent [27]	absent [16]	absent [7]	absent [8]	?	absent [13]	absent [9]	?	absent [6]	?	?	?	?	?	?	?	?	?	?	?	?	?	?	?
Hydrolysis::Hypoxanthine	?	absent [10]	absent [11]	absent [19]	absent [4]	absent [23]	absent [18]	absent [17]	absent [25]	absent [5]	absent [26]	?	absent [20]	absent [27]	absent [16]	absent [7]	absent [8]	?	absent [31]	absent [9]	?	absent [6]	?	?	?	?	?	?	?	?	?	?	?	?	?	?	?
Sugar wall::Rhamnose	present [21]	absent [10]	absent [11]	absent [19]	absent [4]	absent [15]	absent [18]	absent [17]	present [51] # / absent [3]	absent [5]	absent [26]	absent [14]	absent [20]	absent [27]	absent [16]	absent [7]	absent [8]	absent [30]	absent [31]	absent [9]	absent [33]	absent [6]	?	?	?	?	?	?	?	?	?	?	?	?	?	?	?
Sugar wall::Ribose	present [21]	present [10]	present [11]	present [19]	present [4]	present [15]	present [18]	absent [17]	present [51] # / absent [3]	present [5]	present [26]	present [14]	present [20]	present [27]	present [16]	present [7]	present [8]	present [30]	present [31]	present [9]	present [33]	present [6]	?	?	?	?	?	?	?	?	?	?	?	?	?	?	?
Sugar wall::Xylose	absent [21]	absent [10]	absent [11]	absent [19]	absent [4]	absent [15]	absent [18]	absent [17]	absent [3, 51]	absent [5]	present [26]	absent [14]	absent [20]	absent [27]	absent [16]	present [7]	absent [8]	absent [30]	absent [31]	absent [9]	absent [33]	absent [6]	?	?	?	?	?	?	?	?	?	?	?	?	?	?	?
Sugar wall::Arabinose	absent [21]	absent [10]	absent [11]	absent [19]	absent [4]	absent [15]	absent [18]	absent [17]	absent [51] # / present [3]	absent [5]	absent [26]	absent [14]	absent [20]	absent [27]	absent [16]	absent [7]	absent [8]	absent [30]	absent [31]	absent [9]	absent [33]	absent [6]	?	?	?	?	?	?	?	?	?	?	?	?	?	?	?
Sugar wall::Mannose	present [21]	absent [10]	present [11]	present [19]	absent [4]	present [15]	present [18]	absent [17]	present [51] # / absent [3]	absent [5]	present [26]	absent [14]	present [20]	absent [27]	present [16]	absent [7]	absent [8]	present [30]	present [31]	present [9]	present [33]	present [6]	?	?	?	?	?	?	?	?	?	?	?	?	?	?	?
Sugar wall::Glucose	present [21]	present [10]	present [11]	present [19]	present [4]	present [15]	present [18]	absent [17]	present [51] # / absent [3]	present [5]	present [26]	present [14]	present [20]	present [27]	present [16]	present [7]	present [8]	present [30]	present [31]	present [9]	present [33]	present [6]	?	?	?	?	?	?	?	?	?	?	?	?	?	?	?
Sugar wall::Galactose	absent [21]	present [10]	present [11]	present [19]	present [4]	present [15]	present [18]	present [17]	present [3, 51]	present [5]	present [26]	present [14]	present [20]	absent [27]	present [16]	present [7]	present [8]	present [30]	present [31]	present [9]	present [33]	present [6]	?	?	?	?	?	?	?	?	?	?	?	?	?	?	?
Sugar wall::Glucosamine	absent [21]	absent [10]	absent [11]	absent [19]	absent [4]	absent [15]	absent [18]	absent [17]	absent [51] # / present [3]	absent [5]	absent [26]	absent [14]	absent [20]	absent [27]	absent [16]	absent [7]	absent [8]	absent [30]	absent [31]	absent [9]	absent [33]	absent [6]	?	?	?	?	?	?	?	?	?	?	?	?	?	?	?
Sugar wall::Unidentified sugar	present [21]	absent [10]	absent [11]	absent [19]	absent [4]	absent [15]	absent [18]	absent [17]	absent [3, 51]	present [5]	absent [26]	absent [14]	absent [20]	absent [27]	absent [16]	absent [7]	absent [8]	absent [30]	absent [31]	absent [9]	absent [33]	absent [6]	?	?	?	?	?	?	?	?	?	?	?	?	?	?	?
Dap::DL-Dap	present [21]	present [10]	present [11]	present [19]	present [4]	present [15]	present [18]	present [17]	present [3, 25]	present [5]	present [26]	present [14]	present [20]	present [2, 27]	present [16]	present [7]	present [8]	present [12]	present [31]	present [9]	present [12]	present [6]	?	?	?	?	?	?	?	?	?	?	?	?	?	?	?
Enzyme activity (API ZYM)::Alkaline phosphatase	?	present [10]	present [11]	present [19]	present [4]	?	present [18]	present [17]	present [25]	present [5]	present [26]	present [14]	present [20]	absent [27] # / present [2]	present [16]	absent [7]	present [8]	absent [12]	?	present [9]	absent [12]	present [6]	?	?	?	?	?	?	?	?	?	?	?	?	?	?	?
Enzyme activity (API ZYM)::Esterase (C4)	?	absent [10]	absent [11]	absent [19]	present [4]	?	absent [18]	present [17]	absent [25]	absent [5]	absent [26]	present [14]	present [20]	absent [27]	?	absent [7]	absent [8]	present [12]	?	present [9]	present [12]	absent [6]	?	?	?	?	?	?	?	?	?	?	?	?	?	?	?
Enzyme activity (API ZYM):Esterase Lipase (C8)	?	present [10]	present [11]	absent [19]	present [4]	?	absent [18]	present [17]	present [25]	present [5]	present [26]	present [14]	present [20]	present [2, 27]	?	present [7]	present [8]	present [12]	?	present [9]	present [12]	present [6]	?	?	?	?	?	?	?	?	?	?	?	?	?	?	?
Enzyme activity (API ZYM)::Lipase (C14)	?	absent [10]	absent [11]	absent [19]	absent [4]	?	absent [18]	absent [17]	absent [25]	absent [5]	absent [26]	absent [14]	absent [20]	absent [27] # / present [2]	absent [16]	?	absent [8]	absent [12]	absent [13]	absent [9]	absent [12]	absent [6]	?	?	?	?	?	?	?	?	?	?	?	?	?	?	?
Enzyme activity (API ZYM)::Leucine arylamidase	?	present [10]	present [11]	absent [19]	present [4]	?	present [18]	present [17]	present [25]	present [5]	present [26]	present [14]	present [20]	present [27]	present [16]	present [7]	present [8]	present [12]	?	present [9]	present [12]	present [6]	?	?	?	?	?	?	?	?	?	?	?	?	?	?	?
Enzyme activity (API ZYM)::Valine arylamidase	?	absent [10]	absent [11]	absent [19]	absent [4]	?	absent [18]	present [17]	present [25]	present [5]	absent [26]	absent [14]	absent [20]	absent [27] # / present [2]	absent [16]	present [7]	present [8]	absent [12]	?	present [9]	present [12]	absent [6]	?	?	?	?	?	?	?	?	?	?	?	?	?	?	?
Enzyme activity (API ZYM)::Cystine arylamidase	?	absent [10]	absent [11]	absent [19]	absent [4]	?	absent [18]	absent [17]	absent [25]	absent [5]	absent [26]	absent [14]	absent [20]	absent [27] # / present [2]	absent [16]	absent [7]	present [8]	absent [12]	?	absent [9]	absent [12]	absent [6]	?	?	?	?	?	?	?	?	?	?	?	?	?	?	?
Enzyme activity (API ZYM)::Trypsin	?	absent [10]	absent [11]	absent [19]	absent [4]	?	absent [18]	absent [17]	absent [25]	absent [5]	absent [26]	absent [14]	absent [20]	absent [27] # / present [2]	absent [16]	absent [7]	absent [8]	absent [12]	?	absent [9]	absent [12]	absent [6]	?	?	?	?	?	?	?	?	?	?	?	?	?	?	?
Enzyme activity (API ZYM)::alpha-Chymotrypsin	?	absent [10]	absent [11]	absent [19]	absent [4]	?	absent [18]	absent [17]	absent [25]	absent [5]	absent [26]	absent [14]	present [20]	absent [27] # / present [2]	absent [16]	absent [7]	absent [8]	present [12]	?	absent [9]	absent [12]	absent [6]	?	?	?	?	?	?	?	?	?	?	?	?	?	?	?
Enzyme activity (API ZYM)::Acid phosphatase	?	absent [10]	absent [11]	absent [19]	absent [4]	?	absent [18]	absent [17]	absent [25]	absent [5]	absent [26]	absent [14]	absent [20]	absent [27] # / present [2]	absent [16]	absent [7]	absent [8]	absent [12]	?	present [9]	absent [12]	absent [6]	?	?	?	?	?	?	?	?	?	?	?	?	?	?	?
Enzyme activity (API ZYM)::Naphthol-AS-BI-phosphohydrolase	?	absent [10]	absent [11]	absent [19]	absent [4]	?	absent [18]	absent [17]	absent [25]	absent [5]	absent [26]	absent [14]	absent [20]	absent [27] # / present [2]	absent [16]	absent [7]	absent [8]	absent [12]	?	present [9]	absent [12]	absent [6]	?	?	?	?	?	?	?	?	?	?	?	?	?	?	?
Enzyme activity (API ZYM)::alpha-Galactosidase	?	absent [10]	absent [11]	absent [19]	absent [4]	?	absent [18]	absent [17]	absent [25]	absent [5]	absent [26]	absent [14]	absent [20]	absent [2, 27]	absent [16]	absent [7]	absent [8]	absent [12]	?	absent [9]	absent [12]	absent [6]	?	?	?	?	?	?	?	?	?	?	?	?	?	?	?
Enzyme activity (API ZYM)::beta-Galactosidase	?	absent [10]	absent [11]	absent [19]	absent [4]	?	absent [18]	present [17]	absent [25]	absent [5]	absent [26]	absent [14]	absent [20]	absent [2, 27]	absent [16]	absent [7]	absent [8]	?	?	absent [9]	?	absent [6]	?	?	?	?	?	?	?	?	?	?	?	?	?	?	?
Enzyme activity (API ZYM)::beta-Glucuronidase	?	absent [10]	absent [11]	absent [19]	absent [4]	?	absent [18]	absent [17]	absent [25]	absent [5]	absent [26]	absent [14]	absent [20]	absent [27, 2]	absent [16]	absent [7]	absent [8]	absent [12]	?	absent [9]	absent [12]	absent [6]	?	?	?	?	?	?	?	?	?	?	?	?	?	?	?
Enzyme activity (API ZYM)::alpha-Glucosidase	?	absent [10]	present [11]	absent [19]	present [4]	?	absent [18]	present [17]	present [25]	present [5]	absent [26]	present [14]	absent [20]	present [2, 27]	absent [16]	present [7]	present [8]	present [12]	?	present [9]	present [12]	present [6]	?	?	?	?	?	?	?	?	?	?	?	?	?	?	?
Enzyme activity (API ZYM)::beta-Glucosidase	?	absent [10]	absent [11]	absent [19]	absent [4]	?	absent [18]	present [17]	absent [25]	present [5]	absent [26]	absent [14]	absent [20]	absent [27] # / present [2]	absent [16]	present [7]	absent [8]	absent [12]	?	present [9]	absent [12]	absent [6]	?	?	?	?	?	?	?	?	?	?	?	?	?	?	?
Enzyme activity (API ZYM)::N-acetyl-beta-glucosamidase	?	absent [10]	absent [11]	absent [19]	absent [4]	?	absent [18]	absent [17]	absent [25]	absent [5]	absent [26]	absent [14]	absent [20]	absent [2, 27]	absent [16]	present [7]	absent [8]	absent [12]	?	absent [9]	absent [12]	absent [6]	?	?	?	?	?	?	?	?	?	?	?	?	?	?	?
Enzyme activity (API ZYM)::alpha-Mannosidase	?	absent [10]	absent [11]	absent [19]	absent [4]	?	absent [18]	absent [17]	absent [25]	absent [5]	absent [26]	absent [14]	absent [20]	absent [2, 27]	absent [16]	absent [7]	absent [8]	absent [12]	?	absent [9]	absent [12]	absent [6]	?	?	?	?	?	?	?	?	?	?	?	?	?	?	?
Enzyme activity (API ZYM)::alpha-Fucosidase	?	absent [10]	absent [11]	absent [19]	absent [4]	?	absent [18]	absent [17]	absent [25]	absent [5]	absent [26]	absent [14]	absent [20]	absent [2, 27]	absent [16]	absent [7]	absent [8]	absent [12]	?	absent [9]	absent [12]	absent [6]	?	?	?	?	?	?	?	?	?	?	?	?	?	?	?
Enzyme activity (API NE 20)::Oxidase	?	absent [10]	absent [11]	absent [19]	absent [4]	?	absent [18]	absent [17]	absent [3, 25]	absent [5]	absent [26] # / present [2]	absent [14]	absent [20]	present [27] # / absent [2]	absent [16]	absent [7]	absent [8]	absent [12]	absent [13]	absent [9]	absent [12]	absent [6]	?	?	?	?	?	?	?	?	?	?	?	?	?	?	?
Enzyme activity(API NE 20)::Catalase	?	absent [10]	present [11]	present [19]	present [4]	?	present [18]	absent [17]	present [3, 25]	present [5]	present [26]	present [14]	present [20]	present [27]	present [16]	absent [7]	present [8]	absent [12]	present [13]	absent [9]	absent [12]	present [6]	?	?	?	?	?	?	?	?	?	?	?	?	?	?	?
Enzyme activity (API NE 20)::Urease	?	absent [10]	present [11]	absent [19]	absent [4]	?	absent [18]	absent [17]	present [3, 25]	absent [5]	absent [26]	absent [14]	absent [20]	absent [27]	absent [16]	absent [7]	absent [8]	present [12]	present [13]	absent [9]	present [12]	present [6]	?	?	?	?	?	?	?	?	?	?	?	?	?	?	?
Enzyme activity (API NE 20):Indole production	?	absent [10]	absent [11]	absent [19]	absent [4]	?	absent [18]	absent [17]	?	absent [5]	absent [26]	absent [14]	?	absent [27]	absent [16]	absent [7]	absent [8]	absent [12]	?	absent [9]	absent [12]	absent [6]	?	?	?	?	?	?	?	?	?	?	?	?	?	?	?
Enzyme activity (API NE 20)::Aesculin	?	absent [10]	present [11]	present [19]	present [4]	?	present [18]	present [17]	?	present [5]	present [26]	present [14]	?	present [27]	absent [16]	present [7]	present [8]	present [12]	?	present [9]	present [12]	present [6]	?	?	?	?	?	?	?	?	?	?	?	?	?	?	?
Enzyme activity (API NE 20)::Gelatin	?	absent [10]	absent [22]	absent [19]	present [4]	?	absent [18]	absent [17]	absent [3]	absent [5]	present [2]	absent [14]	?	absent [2]	absent [16]	absent [7]	absent [29]	absent [12]	absent [13]	present [32]	absent [12]	present [6]	?	?	?	?	?	?	?	?	?	?	?	?	?	?	?
Enzyme activity(API NE 20)::Denitrification	?	absent [10]	absent [11]	absent [19]	absent [4]	?	absent [18]	absent [17]	?	absent [5]	absent [26]	absent [14]	absent [20]	absent [27]	absent [16]	absent [7]	absent [8]	absent [12]	absent [13]	absent [9]	?	absent [6]	?	?	?	?	?	?	?	?	?	?	?	?	?	?	?
Enzyme activity (API NE 20)::Reduction of nitrate	?	absent [10]	absent [11]	absent [19]	absent [4]	absent [15]	absent [18]	absent [17]	present [3]	absent [5]	absent [2, 26] # / present [1]	absent [14]	absent [20]	absent [27]	absent [16]	absent [7]	present [8]	present [12]	present [13]	absent [9]	absent [12]	absent [6]	?	?	?	?	?	?	?	?	?	?	?	?	?	?	?
Menaquinone::MK-9(H4)	present [21]	present [10]	present [11]	present [19]	present [4]	present [15]	present [18]	present [17]	present [3, 25]	present [5]	present [2, 26]	present [14]	present [20]	present [2, 27]	present [16, 28]	present [7]	present [8]	present [12, 30]	present [13, 31]	present [9]	present [12, 33]	present [6]	?	?	?	?	?	?	?	?	?	?	?	?	?	?	?
Menaquinone::MK-9(H2)	absent [21]	present [10]	present [11]	absent [19]	present [4]	present [15]	present [18]	absent [17]	absent [3, 25]	absent [5]	present [26]	present [14]	present [20]	absent [2, 27]	present [28]	absent [7]	absent [8]	present [30] # / absent [12]	present [31] # / absent [13]	absent [9]	present [33] # / absent [12]	present [6]	?	?	?	?	?	?	?	?	?	?	?	?	?	?	?
Menaquinone::MK-8(H4)	absent [21]	present [10]	absent [11]	absent [19]	present [4]	absent [15]	absent [18]	present [17]	absent [3, 25]	present [5]	present [26]	absent [14]	present [20]	absent [27]	absent [16, 28]	present [7]	present [8]	absent [12, 30]	present [31] # / absent [13]	present [9]	absent [12, 33]	present [6]	?	?	?	?	?	?	?	?	?	?	?	?	?	?	?
Menaquinone::MK-9(H0)	present [21]	present [10]	present [11]	absent [19]	present [4]	present [15]	present [18]	present [17]	absent [3, 25]	present [5]	present [26]	present [14]	present [20]	absent [27] # / present [2]	present [28]	absent [7]	present [8]	present [12, 30]	present [13, 31]	present [9]	present [12, 33]	present [6]	?	?	?	?	?	?	?	?	?	?	?	?	?	?	?
Menaquinone::MK-10(H4)	absent [21]	absent [10]	absent [11]	absent [19]	absent [4]	present [15]	present [24]	absent [17]	absent [3, 25]	absent [5]	absent [26]	absent [14]	absent [20]	absent [2, 27]	absent [16, 28]	absent [7]	absent [8]	absent [12, 30]	absent [13, 31]	absent [9]	present [33] # / absent [12]	absent [6]	?	?	?	?	?	?	?	?	?	?	?	?	?	?	?
Menaquinone::MK-9(H6)	absent [21]	absent [10]	absent [11]	absent [19]	absent [4]	absent [15]	absent [18]	present [17]	absent [3, 25]	absent [5]	absent [26]	absent [14]	absent [20]	absent [2, 27]	present [16, 28]	absent [7]	absent [8]	absent [12, 30]	absent [13, 31]	absent [9]	absent [12, 33]	absent [6]	?	?	?	?	?	?	?	?	?	?	?	?	?	?	?

## Sheet: references
Reference
[1] Luedemann (1968)
[2] Zhang et al. (2011)
[3] Nie et al. (2012)
[4] Montero-Calasanz et al. (2012)
[5] Montero-Calasanz et al. (2013a)
[6] Montero-Calasanz et al. (2013b)
[7] Montero-Calasanz et al. (2013c)
[8] Montero-Calasanz et al. (2013d)
[9] Montero-Calasanz et al. (2013e)
[10] Montero-Calasanz et al. (2013f)
[11] Montero-Calasanz et al. (2013g)
[12] Jin et al. (2013)
[13] Qu et al. (2013)
[14] Montero-Calasanz et al. (2014)
[15] Bertazzo, Montero-Calasanz et al. (2014)
[16] Hezbri et al. (2015a)
[17] Montero-Calasanz et al. (2015)
[18] Hezbri et al. (2015b)
[19] Hezbri et al. (2015c)
[20] Hezbri et al. (2016b)
[21] Data from this study
[22] Data from this study
[23] Data from this study
[24] Data from this study
[25] Data from this study
[26] Data from this study
[27] Data from this study
[28] Data from this study
[29] Data from this study.
[30] Data from this study.
[31] Data from this study
[32] Data from this study
[33] Data from this study
[34] Data from this study
[35] Hezbri et al. (2016a)
[36] Hezbri et al. (2017)
[37] Urzi et al. (2004)
[38] Zhu et al. (2013)
[39] Lee (2006)
[40] Montero-Calasanz et al. (in preparation)
[41] Trujillo et al. 2015
[42] Xiao et al. (2011)
[43] Mevs 2000
[44] Reddy et al. (2007)
[45] Qin et al. (2013)
[46] Lechevalier et al. (1968)
[47] Busarakam et al. (2016)
[48] Data from this study
[49] Data from this study
[50] Tamura et al. (1998)
[51] Data from this study
