# Supplementary material for: Genome-Scale Data Call for a Taxonomic Rearrangement of Geodermatophilaceae
Source: Front Microbiol. 2017 Dec 19;8:2501. doi: 10.3389/fmicb.2017.02501 (PMC5742155; doi:10.3389/fmicb.2017.02501)
Supplement: Supplementary file 2 [file Table_2.xlsx]

## Sheet: Preamble
Genome-scale data call for a taxonomic rearrangement of Geodermatophilaceae
Maria del Carmen Montero-Calasanz1,2*, Jan P. Meier-Kolthoff2, Dao-Feng Zhang3, Adnan Yaramis1,4, Manfred Rohde5, Tanja Woyke6, Nikos C. Kyrpides6, Peter Schumann2, Wen-Jun Li3*, Markus Göker2*
1School of Biology, Newcastle University, Ridley Building, Newcastle upon Tyne, NE1 7RU, United Kingdom.
2Leibniz Institute DSMZ – German Collection of Microorganisms and Cell Cultures, Inhoffenstraße 7B, 38124 Braunschweig, Germany.
3State Key Laboratory of Biocontrol and Guangdong Provincial Key Laboratory of Plant Resources, School of Life Sciences, Sun Yat-Sen University, Guangzhou, 510275, China.
4Department of Biotechnology, Middle East Technical University, 06800 Ankara, Turkey.
5Central Facility for Microscopy, HZI – Helmholtz Centre for Infection Research Inhoffenstraße 7, 38124 Braunschweig, Germany
6Department of Energy Joint Genome Institute, Walnut Creek, CA, USA.
*Corresponding authors:
maria.montero-calasanz@ncl.ac.uk
liwenjun3@mail.sysu.edu.cn
markus.goeker@dsmz.de
Supplementary Table S2.Cellular fatty acid profiles (%) of the strain YIM M13156T and species belonging to the genus Geodermatophilus.
i, iso; ai, anteiso; ECL, equivalent chain length (i.e. the identity of the fatty acids is unknown). All strains were grown in GYM Streptomyces agar plates for 4 days at 28 °C. All data are from this study.
Numbers in square brackets refer to the list of references.
Blastoccocus aggregatus was use as an outgroup.

## Sheet: Data
Species	ID	Parameter	i-C13:0	ai-C13:0	C13:0	i-C14:0	C14:1 cis9/trans9	C14:0	i-C15:1 I/C13:0 3OH	i-C15:0	ai-C15:0	C15:1 B	C15:0	i-C16:1 H	i-C16:0	C16:1 cis9	C16:0	C16:0 9-methyl (?)	ai-C17:1 C	i-C17:0	ai-C17:0	C17:1 cis9	i-C16:0 2OH	C17:0	C17:0 10-methyl	unknown 17.493	i-C18:0	C18:1 cis9	C18:1 trans6/trans9/cis11	C18:0	i-C19:1 I	C19:0 9-cyclo/C19:1	i-C12:0	C12:0	ai-C15:0 2OH	i-C16:0 10-methyl	i-C17:0 10-methyl	i-C17:0 2OH	C17:0 3OH	unknown 18.858/unknown 18.846/C19:0 cyclo	C15:1 A	i-C14:0 3OH	unknown 18.756/C19:1	C12:0 3OH	ai-C17:1 B/i-C17:1 I	i-C17:1 I/ai-C17:1 B	i-C18:1 H	C10:0	C19:0
Geodermatophilus obscurus [16]	1	MIDI	0.16	0.07	0.29	1.87	0.13	0.73	0.3	14.6	5.42	2.79	4.64	3.21	21.53	5.41	2.37	1.16	0.78	1.67	4.18	17.38	1.46	4.55	0.22	0.36	0.17	2.9	0.47	1.03	0.06	0.09	0	0	0	0	0	0	0	0	0	0	0	0	0	0	0	0	0
Geodermatophilus obscurus [16]	2	MIDI	0.18	0	0.32	1.59	0.23	1	0.37	17.31	5.99	2.66	4.03	3.22	20.04	7.06	2.27	1.58	0.98	1.8	4.77	14.32	1.48	3.69	0.22	0.36	0	3.02	0.67	0.83	0	0	0	0	0	0	0	0	0	0	0	0	0	0	0	0	0	0	0
Geodermatophilus dictyosporus [12]	3	MIDI	0.13	0	0.05	4.93	0.28	0.93	1.1	16.92	1.11	2.52	1.41	8.53	41.59	6.88	3.44	0.38	0	0.83	0.56	4.29	0.37	1.66	0	0	0.15	1.14	0.09	0.62	0	0	0.11	0	0	0	0	0	0	0	0	0	0	0	0	0	0	0	0
Geodermatophilus dictyosporus [12]	4	MIDI	0.2	0	0	2.09	0.19	1.47	1.17	26.03	1.79	1.74	2.35	3.85	26.14	7.65	7.36	0.74	0.12	1.97	1.32	5.08	0.44	3.92	0	0	0.12	2.55	0.22	1.5	0	0	0	0	0	0	0	0	0	0	0	0	0	0	0	0	0	0	0
Geodermatophilus poikilotrophus [9]	7	MIDI	0.17	0.06	0.1	1.65	0.18	1.14	0.35	15.29	4.45	1.77	1.67	4.61	24.29	8.39	3.36	1.68	1.47	1.48	4.64	13.81	1.11	1.87	0.29	0.32	0.12	3.73	0.82	0.92	0.11	0.1	0	0.05	0	0	0	0	0	0	0	0	0	0	0	0	0	0	0
Geodermatophilus poikilotrophus [9]	8	MIDI	0.25	0	0	1.53	0	0.67	0.6	17.98	3.68	1.99	1.24	6.46	24.73	8.17	1.55	2.46	1.25	1.61	4.16	14.02	1.19	1.15	0.28	0.29	0	3.62	0.63	0.49	0	0	0	0	0	0	0	0	0	0	0	0	0	0	0	0	0	0	0
Geodermatophilus brasiliensis [10]	9	MIDI	0.18	0	0	4.47	0	0.65	0.15	23.49	2.64	0.4	1.29	1.12	16.98	6.25	7.93	0.84	0.12	3.4	1.89	5.58	0.77	4.22	0.28	0	0.34	6.45	0.17	4.37	0	0	0	0	0.14	1.83	2.8	0.42	0.6	0.24	0	0	0	0	0	0	0	0	0
Geodermatophilus brasiliensis [10]	10	MIDI	0.19	0	0	4.99	0	0.6	0.15	23.12	2.68	0.37	1.26	1.41	18.86	5.29	7.76	0.84	0.13	3.33	1.96	5.57	0.66	4.24	0.31	0	0.39	6.01	0.18	4.32	0	0.17	0	0	0.1	1.56	2.54	0.32	0.69	0	0	0	0	0	0	0	0	0	0
Geodermatophilus ruber [17]	11	MIDI	0.04	0.07	0.22	0.9	0.32	0.47	0.14	9.81	11.86	2.55	7.98	0.59	9.55	2.13	2.97	0.07	0.28	0.64	9.06	27.3	0.22	7.02	0.07	0	0	4.19	0.13	0.35	0	0.09	0	0	0	0	0	0.64	0	0	0.2	0.04	0.13	0	0	0	0	0	0
Geodermatophilus ruber [17]	12	MIDI	0	0	0.19	1.04	0.34	0.28	0.12	7.7	10.11	3.15	9.94	0.6	11.28	1.61	2.3	0	0.21	0.48	7.44	30.67	0.33	8.55	0	0	0	2.65	0	0.26	0	0	0	0	0	0	0	0.52	0	0	0.21	0	0	0	0	0	0	0	0
Geodermatophilus nigrescens [18]	13	MIDI	0.13	0	0.06	5.74	0.05	0.45	0.51	17.97	1.11	0.96	1.03	8.87	40.47	3.32	2.43	0.65	0.12	0.91	0.95	7.59	0.3	2.17	0.31	0	0.2	2.42	0.35	0.68	0	0	0.08	0	0	0	0	0	0	0	0	0	0.05	0.05	0.08	0	0	0	0
Geodermatophilus nigrescens [18]	14	MIDI	0.15	0	0	3.17	0	0.5	0.61	27.46	2.31	1.35	1.67	4.77	25.9	3.16	3.12	0.73	0.16	1.71	2.45	12	0.49	4.49	0.12	0	0	2.31	0.36	1.03	0	0	0	0	0	0	0	0	0	0	0	0	0	0	0	0	0	0	0
Geodermatophilus tzadiensis [3]	15	MIDI	0.17	0.06	0.04	2.96	0.09	0.49	0.49	21.84	4.94	1.04	0.98	5.01	39.8	3.61	1.86	1.27	0.64	1.91	3.97	4.6	0.3	1.26	0.19	0.12	0.17	1.48	0.13	0.43	0	0	0.08	0	0	0	0	0	0	0	0	0	0	0	0.09	0	0	0	0
Geodermatophilus tzadiensis [3]	16	MIDI	0.14	0.05	0	2.47	0.09	0.44	0.5	25.05	5.47	0.68	0.83	3.81	37.18	3.76	2.15	1.48	0.8	2.44	5.03	3.58	0.17	1.19	0.15	0	0.19	1.63	0.12	0.51	0	0	0.06	0	0	0	0	0	0	0	0	0	0	0	0	0	0	0	0
Geodermatophilus normandii [2]	17	MIDI	0.14	0	0	0.96	0.06	0.33	0.71	26.85	2.31	0.61	0.68	4.46	23.32	3.44	2.14	3.19	0.49	5.7	5.49	7.95	0.23	3.25	0.34	0	0.27	4.68	0.33	1.82	0	0	0	0	0	0	0	0	0	0	0	0	0	0	0	0.22	0	0	0
Geodermatophilus normandii [2]	18	MIDI	0	0	0	0.8	0	0.44	0.74	28.25	1.69	0.69	0.7	4.8	25.16	1.94	2.94	2.53	0.28	7.71	4.21	6.3	0.25	4.33	0.24	0	0.35	2.66	0.19	2.53	0	0	0	0.06	0	0	0	0	0	0	0	0	0	0	0.2	0	0	0	0
Geodermatophilus arenarius [1]	19	MIDI	0.14	0.03	0	0.84	0.04	0.2	0.8	29.92	3.06	0.41	1.12	5.81	20.58	1.06	2.01	5.38	1.34	6.66	8.26	5.88	0.12	1.87	0.45	0	0.45	2.01	0.14	0.68	0	0	0	0	0	0	0	0	0	0	0	0	0.04	0.03	0.41	0	0.26	0	0
Geodermatophilus arenarius [1]	20	MIDI	0.08	0	0	0.56	0.08	0.49	0.81	30.86	2.23	0.44	1.15	5.41	18.04	1.28	3.03	6.03	1.02	7.43	6.63	6.71	0.16	2.21	0.39	0	0.29	2.63	0.23	0.91	0	0	0	0.08	0	0	0	0	0	0	0	0	0	0	0.5	0	0.26	0.06	0
Geodermatophilus siccatus [5]	21	MIDI	0.12	0.13	0.1	2.06	0.18	0.5	0.48	17.78	7.04	2.99	2.76	4.47	25.05	4.01	1.57	1.43	1.17	1.6	5.07	14.25	0.77	2.52	0.27	0.25	0.15	2.5	0.2	0.58	0	0	0	0	0	0	0	0	0	0	0	0	0	0	0	0	0	0	0
Geodermatophilus siccatus [5]	22	MIDI	0	0	0	2.06	0.2	0.45	0.55	14.21	5.64	1.66	0.92	7.62	31.84	5.06	1.79	1.78	1.5	1.65	5.6	9.69	0.47	1.51	0.43	0	0	3.94	0.34	1.08	0	0	0	0	0	0	0	0	0	0	0	0	0	0	0	0	0	0	0
Geodermatophilus telluris [6]	23	MIDI	0.13	0	0	1.8	0	0.33	0.41	21.22	1.67	0.5	0.58	3.93	44.51	2.78	1.75	1.5	0.25	3.64	2.34	4.54	0.41	2.19	0.22	0	0.53	2.82	0.15	1.75	0	0	0.05	0	0	0	0	0	0	0	0	0	0	0	0	0	0	0	0
Geodermatophilus telluris [6]	24	MIDI	0	0	0	0.9	0	2.55	0	27.9	3.13	0	0.99	1.59	20.88	2.74	8	1.92	0.39	5.3	4.92	4.71	0	3.15	0	0	0	6.3	0	3.57	0	0	0	0.58	0	0	0	0	0	0	0	0	0	0	0	0	0	0.49	0
Geodermatophilus africanus [7]	25	MIDI	0.07	0.12	0.08	2.79	0.26	1.02	0.29	7.05	7.66	1.81	0.84	7.88	36.12	7.21	2.29	0.7	1.86	0.58	8.24	6.08	0.4	1.13	0.4	0.27	0.19	3.48	0.31	0.8	0	0	0	0.06	0	0	0	0	0	0	0	0	0	0	0	0	0	0	0
Geodermatophilus africanus [7]	26	MIDI	0	0.13	0	1.78	0.33	1.14	0.45	7.85	9.39	1.45	0.5	8.7	28	8.87	2.05	1.27	4.44	0.62	10.92	4.9	0	0.62	0.48	0	0	4.95	0.47	0.68	0	0	0	0	0	0	0	0	0	0	0	0	0	0	0	0	0	0	0
Geodermatophilus saharensis [4]	27	MIDI	0.05	0	0	2.87	0	0.3	0.46	20.78	1.39	0.29	0.64	10.56	38.38	2.22	3.19	1.07	0.28	1.85	1.67	4.1	0	3.28	0.45	0	0.51	2.75	0.25	2.43	0	0	0	0	0	0	0	0	0	0	0	0	0	0	0	0	0.16	0	0.07
Geodermatophilus saharensis [4]	28	MIDI	0.06	0	0	2.2	0	0.2	0.53	26.81	1.64	0.28	0.66	8.88	30.43	2.44	3.18	1.52	0.38	2.64	2.25	4.69	0	3.78	0.37	0	0.46	3.12	0.34	2.88	0	0	0	0	0	0	0	0	0	0	0	0	0	0	0	0	0.14	0	0.13
Geodermatophilus sp. Strain YIM M13156T [19]	29	MIDI	0.06	0	0.07	1.75	0	0.2	0.11	11.53	0.23	0.41	2.09	4.76	36.05	1.84	3.32	1.67	0.07	3.23	0.54	13.72	0.36	4.7	2.61	0	0.76	5.11	0.27	0.87	0	0.24	0	0	0	0.15	0.81	0.91	1.36	0	0	0	0.15	0.05	0	0	0	0	0
Geodermatophilus sp. Strain YIM M13156T [19]	30	MIDI	0.06	0	0	1.81	0	0.19	0.12	10.77	0.23	0.42	2	5.27	37.62	1.9	3.19	1.72	0.05	2.99	0.5	13.16	0.31	4.25	2.76	0	0.8	4.88	0.28	0.76	0	0.24	0	0	0	0.15	0.78	0.93	1.51	0	0	0	0.11	0.06	0	0	0.19	0	0
Geodermatophilus soli [20]	31	MIDI	0.07	0	0	0.59	0	0.19	0.15	24.62	0.19	0.25	1.27	1.08	21.46	0	2.66	2.51	0	11.18	0.76	9.06	1.86	3.48	0.77	0	0.38	4.77	0.1	1.77	0	0.32	0	0	0	0.29	1.34	0.83	1.6	0	0	0	0.12	0	0	0	0	0	0
Geodermatophilus soli [20]	32	MIDI	0	0	0	0.69	0	0.23	0.19	26.6	0.35	0.41	2	0.81	16.82	0	2.41	1.98	0	9.58	0.92	12.19	1.69	5.42	0.41	0	0.4	3.84	0	1.46	0	0	0	0	0	0.17	1.4	0.55	2.62	0	0	0	0.2	0	0	0	0	0	0
Geodermatophilus terrae [21]	33	MIDI	0	0	0	1.05	0	0.3	0.07	12.04	0.32	0	0.79	1.96	28.51	4.3	5.23	1.09	0.08	3.98	0.93	8.92	3.52	2.41	0.85	0	0.43	12.03	0.18	0	0	1.09	0	0	0.09	1.08	1.59	0.54	0.88	0	0	0	0.05	0	0	0	0	0	0
Geodermatophilus terrae [21]	34	MIDI	0.1	0	0	2.53	0	0.4	0.1	15.47	0.64	0.46	1.1	1.84	26.67	6.24	6.24	0.96	0.08	3.53	1.28	9.15	1.98	3.85	0.52	0	0.38	9.61	0	3.13	0	0.41	0	0	0.1	0.82	1.26	0.28	0.88	0	0	0	0	0	0	0	0	0	0
Geodermatophilus taihuensis [22]	35	MIDI	0.22	0	0.08	6.46	0	0.33	0.15	21.79	1.48	0.45	2.14	2	23.29	2.45	4.63	1.06	0.09	3.8	1.41	9.41	0	5.91	0.64	0	0.62	5.36	0.17	2.21	0	0	0	0	0	0.48	1.9	0.32	0.88	0	0	0	0.27	0	0	0	0	0	0
Geodermatophilus taihuensis [22]	36	MIDI	0.24	0	0.09	6.44	0	0.34	0.16	22.66	1.55	0.46	2.18	1.98	23.02	2.35	4.59	1.12	0	3.97	1.48	8.8	0	6.01	0.63	0	0.63	4.96	0	2.31	0	0	0	0	0	0.51	1.9	0.3	1.08	0	0	0	0.25	0	0	0	0	0	0
Geodermatophilus amargosae [8]	37	MIDI	0.6	0.08	0.12	2.05	0.14	0.62	0.71	42.64	3.4	1.02	2.81	1.97	13.95	2.8	4.1	0.94	0.07	4.52	2.41	3.51	0.13	7.32	0	0	0.08	1.88	0.2	1.72	0	0	0.06	0	0	0	0	0	0	0	0	0	0	0	0	0	0	0	0
Geodermatophilus amargosae [8]	38	MIDI	0.6	0	0.14	1.48	0.25	0.7	0.99	44.72	2.73	1.27	2.43	1.98	11.4	3.98	3.58	1.3	0	5.39	2.25	4.62	0	7.21	0	0	0	1.36	0	1.61	0	0	0	0	0	0	0	0	0	0	0	0	0	0	0	0	0	0	0
Geodermatophilus aqueductus [14]	39	MIDI	0.09	0	0	2.49	0	0	0.87	18.67	0.6	0.54	0.16	14.97	47.7	1.76	0.44	2.42	0.17	2.55	1.15	2.61	0.44	0.39	0.59	0	0.38	0.81	0	0.21	0	0	0	0	0	0	0	0	0	0	0	0	0	0	0	0	0	0	0
Geodermatophilus aqueductus [14]	40	MIDI	0.09	0	0	3.02	0	0.1	0.93	19.35	0.68	0.92	0.25	14.93	46.53	1.53	0.36	1.95	0.1	2.44	1.01	3.42	0.49	0.49	0.44	0	0.38	0.58	0	0	0	0	0	0	0	0	0	0	0	0	0	0	0	0	0	0	0	0	0
Geodermatophilus pulveris [15]	41	MIDI	0	0	0	1.02	0	0.84	0	6.72	1.25	0.34	1.1	2.6	37.92	11.77	4.85	1.11	0.4	1.65	2.42	6.26	0	4	0.43	0	0.7	8.88	1.89	3.86	0	0	0	0	0	0	0	0	0	0	0	0	0	0	0	0	0	0	0
Geodermatophilus pulveris [15]	42	MIDI	0	0	0	1.04	0	0.98	0	6.78	1.33	0.34	1.03	2.81	37.21	13.6	4.87	1.18	0.43	1.54	2.38	6.15	0	2.83	0.51	0	0.61	9.07	2.01	3.3	0	0	0	0	0	0	0	0	0	0	0	0	0	0	0	0	0	0	0
Geodermatophilus bullaregiensis [13]	43	MIDI	0	0	0	1.92	0	0.93	0.27	20.3	2.21	0.39	0.98	2.14	38.65	4.52	6.17	1.22	0	3.34	2.76	2.82	0	4.46	0.17	0	0.39	2.5	0	3.86	0	0	0	0	0	0	0	0	0	0	0	0	0	0	0	0	0	0	0
Geodermatophilus bullaregiensis [13]	44	MIDI	0.17	0	0	1.94	0	1.06	0.21	20.39	2.21	0.3	1.06	1.77	38.68	4.41	6.53	1.08	0.18	3.24	2.67	2.77	0	4.22	0.14	0	0.37	2.86	0.22	3.4	0	0	0.1	0	0	0	0	0	0	0	0	0	0	0	0	0	0	0	0
Geodermatophilus sabuli [11]	45	MIDI	0.21	0.19	0	2.6	0	0.65	0	17.68	11.08	0.59	1.19	2.14	36.75	1.52	3.02	0.26	0.39	2.13	10.92	2.57	0	2.86	0.29	0	0.51	1.13	0	1.32	0	0	0	0	0	0	0	0	0	0	0	0	0	0	0	0	0	0	0
Geodermatophilus sabuli [11]	46	MIDI	0.15	0	0	2.59	0	0.87	0	15.79	10.46	0.56	1.4	1.48	37.74	1.63	4.21	0	0	1.99	10.52	2.53	0	3.85	0	0	0.56	1.43	0	2.27	0	0	0	0	0	0	0	0	0	0	0	0	0	0	0	0	0	0	0
Blastococcus aggregatus [23]	47	MIDI	0	0	0	3.1	0	0.14	0.27	2.14	1.74	0	0.28	21.31	54.81	0	1.4	0	0	0.24	2.5	2.51	0	0.49	1.22	0	0	4.12	0	0.45	0	0	0	0	0	0	0	0	0	0	0	0	0	0	0	0	0	0	0
[truncated: 10 more columns]

## Sheet: References
[1] Montero-Calasanz et al. (2012)
[2] Montero-Calasanz et al. (2013a)
[3] Montero-Calasanz et al. (2013b)
[4] Montero-Calasanz et al. (2013c)
[5] Montero-Calasanz et al. (2013d)
[6] Montero-Calasanz et al. (2013e)
[7] Montero-Calasanz et al. (2013f)
[8] Montero-Calasanz et al. (2013g)
[9] Montero-Calasanz et al. (2014)
[10] Bertazzo, Montero-Calasanz et al. (2014)
[11] Hezbri et al. (2015a)
[12] Montero-Calasanz et al. (2015)
[13] Hezbri et al. (2015b)
[14] Herbri et al. (2015c)
[15] Hezbri et al. (2016b)
[16] Data from this study
[17] Data from this study.
[18] Data from this study.
[19] Data from this study
[20] Data from this study
[21] Data from this study
[22] Data from this study
[23] Data from this study
